# Supplementary material for: Complete Genome Sequence of Borrelia afzelii K78 and Comparative Genome Analysis
Source: PLoS One. 2015 Mar 23;10(3):e0120548. doi: 10.1371/journal.pone.0120548 (PMC4370689; doi:10.1371/journal.pone.0120548)
Supplement: S2 Table — The table lists the results of SCPS protein sequence clustering analysis applying the TribeMCL and spectral clustering algorithms (cut-off E-value 0.001) for the B. afzelii strains K78, PKo and ACA-1, including plasmid data. B. burgdorferi B31 is included as reference. Mapping of the results to the PFams was done following the naming scheme as defined by Casjens et al. for B. burgdorferi (9, 46). Sequences which are located on replicons of the same type are arranged in rows in the table within a paralogous gene family assignment. Sequences are named according to the GenBank locus-tags. Dashes are used to mark missing entries, which may fall below cut-off or have been taken out from the proteome annotations, e.g. too short proteins or truncated/degraded proteins, or may be missing in the respective organism. (XLSX) [file pone.0120548.s009.xlsx]

## Sheet: Tabelle1
Paralogous Family Assignment
Protein sequence clustering and assignment to paralogous familiy numbers according to the scheme which has been introduced by Casjens et al. for B. burgdorferi
BLASTp			Generation of all-vs-all e-value lists
SCPS:TribeMCL			Clustering e-values filtered to cutoff 0.001 (3x B. afzelii, 4x B. burgdorferi, 3x B. garinii)
SCPS:Spectral clustering			Alternative clustering to resolve some ambiguous PFam assignments; e-value cutoff 0.001 (3x B. afzelii, 7x B.burgdorferi, 3x B.garinii)
Sorting to paralogous family assignments			Arranged to fit in to PFam and Replicon assingment, but locus tags of the same row are not necessarily orthologs.
PFam	Replicon	K78 Description	K78b	PKo	ACA-1	B31	B31 Description	Comment
1	AA		-	BafPKo_AA0003	BafACA1_AA01	-
1	AA		-	-	BafACA1_AA34	-
1	AB		-	-	BafACA1_AB39	-
1	F	hypothetical protein	BAFK78_F001	-	-	-
1	H	type I restriction enzyme R	BAFK78_H015	BafPKo_H0003	BafACA1_H14	BB_H09	type II restriction enzyme methylase subunit
1	H	hypothetical protein	BAFK78_H023*	BafPKo_H0010	BafACA1_H21	-	-
1	H	hypothetical protein	BAFK78_H024*	-	BafACA1_H22	-	-
1	I	type I restriction enzyme R	BAFK78_I005	BafPKo_I0015	BafACA1_I07	-	-
1	I	hypothetical protein	BAFK78_I023	-	BafACA1_I24	-	-
2	chrom	peptidase M23 family protein	BAFK78_241	BafPKo_0247	BafACA1_0248	BB_0246	M23 peptidase domain-containing protein
2	chrom	peptidase M23 family protein	BAFK78_251	BafPKo_0257	BafACA1_0258	BB_0255	M23 peptidase domain-containing protein
2	chrom	LysM domain/M23/M37 peptidase domain protein	BAFK78_258	BafPKo_0264	BafACA1_0265	BB_0262	M23 peptidase domain-containing protein
2	chrom	putative N-acetylmuramoyl-L-alanine amidase	BAFK78_632	BafPKo_0647	BafACA1_0650	BB_0625	N-acetylmuramoyl-L-alanine amidase
2	chrom	NlpD	BAFK78_774	BafPKo_0787	BafACA1_0791	BB_0761	peptidoglycan-binding protein
3	chrom	ATP-dependent Clp protease, proteolytic subunit ClpP	BAFK78_616	BafPKo_0631	BafACA1_0634	BB_0611	ATP-dependent Clp protease proteolytic subunit
3	chrom	ATP-dependent Clp protease, proteolytic subunit	BAFK78_769	BafPKo_0782	BafACA1_0786	BB_0757	ATP-dependent Clp protease proteolytic subunit
4	chrom	ABC transporter, ATP-binding protein	BAFK78_078	BafPKo_0078	BafACA1_0081	BB_0080	ABC transporter ATP-binding protein
4	chrom	glycine betaine, L-proline ABC transporter, ATP-binding protein	BAFK78_144	BafPKo_0145	BafACA1_0147	BB_0146	glycine/betaine ABC transporter ATP-binding protein
4	chrom	phosphate ABC transporter, ATP-binding protein	BAFK78_217	BafPKo_0221	BafACA1_0222	BB_0218	phosphate ABC transporter ATP-binding protein
4	chrom	ABC transporter family protein	BAFK78_313	BafPKo_0319	BafACA1_0321	BB_0318	ABC transporter ATP-binding protein
4	chrom	oligopeptide ABC transporter, ATP-binding protein	BAFK78_327	BafPKo_0334	-	BB_0334	peptide ABC transporter ATP-binding protein
4	chrom	oligopeptide ABC transporter, ATP-binding protein	BAFK78_328	BafPKo_0335	BafACA1_0335	BB_0335	peptide ABC transporter ATP-binding protein
4	chrom	lipopolysaccharide export system ATP-binding protein lptB	BAFK78_469	BafPKo_0484	BafACA1_0485	BB_0466	ABC transporter ATP-binding protein
4	chrom	ABC transporter, ATP-binding protein	BAFK78_574	BafPKo_0589	BafACA1_0592	BB_0573	ABC transporter ATP-binding protein
4	chrom	polyamine ABC transporter, ATP-binding family protein	BAFK78_651	BafPKo_0666	BafACA1_0669	BB_0642	spermidine/putrescine ABC transporter ATP-binding protein
4	chrom	sugar ABC transporter, ATP-binding protein	BAFK78_686	BafPKo_0702	BafACA1_0705	BB_0677	sugar ABC transporter ATP-binding protein
4	chrom	ABC transporter, ATP-binding protein	BAFK78_753	BafPKo_0766	BafACA1_0770	BB_0742	ABC transporter ATP-binding protein
4	chrom	ABC transporter, ATP-binding protein	BAFK78_766	BafPKo_0779	BafACA1_0783	BB_0754	ABC transporter ATP-binding protein
4	chrom	excinuclease ABC, A subunit	BAFK78_849	BafPKo_0864	BafACA1_0867	BB_0837	excinuclease ABC subunit A
4	AC	ABC transporter family protein	BAFK78_AC021	BafPKo_AC0011	-	-	-
4	J		-	-	-	BB_J26	ABC transporter ATP-binding protein
6	chrom	diphosphate--fructose-6-phosphate 1-phosphotransferase	BAFK78_020	BafPKo_0020	BafACA1_0020	BB_0020	diphosphate--fructose-6-phosphate 1-phosphotransferase
6	chrom	6-phosphofructokinase 6	BAFK78_738	BafPKo_0751	BafACA1_0755	BB_0727	phosphofructokinase
8	chrom	cell division protein FtsW	BAFK78_298	BafPKo_0304	BafACA1_0305	BB_0302	lipid II flippase FtsW
8	chrom	rod shape-determining protein RodA	BAFK78_730	BafPKo_0743	BafACA1_0747	BB_0719	rod shape-determining protein RodA
9	chrom	heat shock protein 70	BAFK78_260	BafPKo_0266	BafACA1_0267	BB_0264	heat shock protein 70
9	chrom	chaperone protein DnaK	BAFK78_518	BafPKo_0533	BafACA1_0535	BB_0518	chaperone protein DnaK
9	chrom	cell shape determining, MreB/Mrl family protein	BAFK78_726	BafPKo_0739	BafACA1_0743	BB_0715	cell division protein FtsA
10	chrom	signal recognition particle-docking protein FtsY	BAFK78_075	BafPKo_0075	BafACA1_0078	BB_0076	signal recognition particle-docking protein FtsY
10	chrom	flagellar biosynthesis protein FlhF	BAFK78_266	BafPKo_0272	BafACA1_0273	BB_0270	flagellar biosynthesis regulator FlhF
10	chrom	signal recognition particle protein	BAFK78_703	BafPKo_0719	BafACA1_0722	BB_0694	signal recognition particle protein
11	chrom	GTP-binding protein LepA	BAFK78_086	BafPKo_0086	BafACA1_0089	BB_0088	elongation factor EF-4
11	chrom	translation elongation factor Tu	BAFK78_477	BafPKo_0493	BafACA1_0494	BB_0476	elongation factor Tu
11	chrom	translation elongation factor G	BAFK78_540	BafPKo_0555	BafACA1_0557	BB_0540	elongation factor G
11	chrom	translation elongation factor G	BAFK78_701	BafPKo_0717	BafACA1_0720	BB_0691	elongation factor G
11	chrom	translation initiation factor IF-2	BAFK78_815	BafPKo_0829	BafACA1_0832	BB_0801	translation initiation factor IF-2
12	chrom		-	-	-	BB_0844	lipoprotein
12	A		-	-	BafACA1_A02	-	-
12	AB		-	-	BafACA1_AB08	-	-
12	D	hypothetical protein	BAFK78_D024	BafPKo_D0019	BafACA1_D01	-	-
12	D		-	-	BafACA1_D22	-	-
12	G		-	-	-	BB_G01	hypothetical protein
12	H	hypothetical protein	BAFK78_H022*	BafPKo_H0001	BafACA1_H20	BB_H37	lipoprotein
12	H	putative lipoprotein	BAFK78_H026	BafPKo_H0004	BafACA1_H24	-	-
12	I	hypothetical protein	BAFK78_I002*	BafPKo_I0018	BafACA1_I04	-	-
12	J	hypothetical protein	BAFK78_J026	BafPKo_J0029	BafACA1_J25	BB_J08	surface protein
12	K		-	-	-	BB_K01	lipoprotein
12	Q		-	BafPKo_Q0041	-	-	-
13	chrom	methyl-accepting chemotaxis (MCP) signaling domain protein	BAFK78_580	BafPKo_0594	BafACA1_0597	BB_0578	methyl-accepting chemotaxis protein
13	chrom	methyl-accepting chemotaxis (MCP) signaling domain protein	BAFK78_598	BafPKo_0612	BafACA1_0615	BB_0596	methyl-accepting chemotaxis protein
13	chrom	methyl-accepting chemotaxis (MCP) signaling domain protein	BAFK78_599	BafPKo_0614	BafACA1_0617	BB_0597	methyl-accepting chemotaxis protein
13	chrom	methyl-accepting chemotaxis protein	BAFK78_689	BafPKo_0705	BafACA1_0708	BB_0680	methyl-accepting chemotaxis protein
13	chrom	methyl-accepting chemotaxis protein	BAFK78_690	BafPKo_0706	BafACA1_0709	BB_0681	methyl-accepting chemotaxis protein
14	chrom	response regulatory protein	BAFK78_414	BafPKo_0421	BafACA1_0423	BB_0419	response regulator
14	chrom	his Kinase A domain protein	BAFK78_415	BafPKo_0422	BafACA1_0424	BB_0420	sensory transduction histidine kinase
14	chrom	hypothetical protein	BAFK78_551	BafPKo_0566	BafACA1_0568	BB_0551	protein CheY
14	chrom	histidine kinase-, DNA gyrase B-, and HSP90-like ATPase family protein	BAFK78_567	BafPKo_0582	BafACA1_0585	BB_0567	chemotaxis histidine kinase
14	chrom	response regulator	BAFK78_570	BafPKo_0585	BafACA1_0588	BB_0570	chemotaxis response regulator
14	chrom	chemotaxis histidine kinase	BAFK78_678	BafPKo_0693	BafACA1_0696	BB_0669	chemotaxis protein CheA
14	chrom	chemotaxis response regulator	BAFK78_681	BafPKo_0696	BafACA1_0699	BB_0672	chemotaxis protein CheY
14	chrom	acetoacetate metabolism regulatory protein AtoC (Ornithine/arginine decarboxylase inhibitor)	BAFK78_775	BafPKo_0788	BafACA1_0792	BB_0763	acetoacetate metabolism regulatory protein AtoC
14	chrom	his Kinase A domain protein	BAFK78_776	BafPKo_0789	BafACA1_0793	BB_0764	sensory transduction histidine kinase
15	chrom	chaperone protein DnaJ	BAFK78_517	BafPKo_0532	BafACA1_0534	BB_0517	chaperone protein DnaJ
15	chrom	dnaJ domain protein	BAFK78_604	BafPKo_0619	BafACA1_0622	BB_0602	chaperonin
15	chrom	heat shock protein	BAFK78_664	BafPKo_0679	BafACA1_0682	BB_0655	heat shock protein
16	chrom	PTS system, maltose and glucose-specific IIABC component	BAFK78_114	BafPKo_0114	BafACA1_0117	BB_0116	PTS system maltose and glucose-specific transporter subunit IIABC
16	chrom	PTS system, glucose-specific IIBC component	BAFK78_654	BafPKo_0669	BafACA1_0672	BB_0645	PTS system glucose-specific transporter subunit IIBC
16	B	phosphotransferase system, EIIB family protein	BAFK78_B027	BafPKo_B0027	BafACA1_B27	BB_B29	PTS system transporter subunit IIBC
18	chrom	uvrD/REP helicase family protein	BAFK78_337	BafPKo_0344	BafACA1_0346	BB_0344	DNA helicase
18	chrom	uvrD/REP helicase family protein	BAFK78_609	BafPKo_0624	BafACA1_0627	BB_0607	ATP-dependent DNA helicase
18	chrom	exodeoxyribonuclease V, beta subunit	BAFK78_642	BafPKo_0657	BafACA1_0660	BB_0633	exodeoxyribonuclease V subunit beta
19	chrom	PTS system, fructose subfamily, IIA component domain protein	BAFK78_404	BafPKo_0411	BafACA1_0413	BB_0408	PTS system fructose-specific transproter subunit IIABC
19	chrom	hypothetical protein	BAFK78_445	BafPKo_0458	BafACA1_0460	BB_0447	Na+/H+ antiporter
19	chrom	PTS system fructose-specific EIIABC component	BAFK78_637	BafPKo_0652	BafACA1_0655	BB_0629	PTS system fructose-specific transporter subunit IIABC
20	chrom	ATP-dependent DNA helicase RecG	BAFK78_583	BafPKo_0597	BafACA1_0600	BB_0581	ATP-dependent DNA helicase RecG
20	chrom	transcription-repair coupling factor	BAFK78_630	BafPKo_0645	BafACA1_0648	BB_0623	transcription-repair coupling factor
21	chrom	glycosyl hydrolase family 3 N terminal domain protein	BAFK78_002	BafPKo_0002	BafACA1_0002	BB_0002	hypothetical protein
21	chrom	glycosyl hydrolase family 3 N terminal domain protein	BAFK78_626	BafPKo_0641	BafACA1_0644	BB_0620	beta-glucosidase
22	chrom	ATP-dependent protease La	BAFK78_249	BafPKo_0255	BafACA1_0256	BB_0253	ATP-dependent protease La
22	chrom	ATP-dependent protease La	BAFK78_618	BafPKo_0633	BafACA1_0636	BB_0613	ATP-dependent protease La
23	chrom	ATP-dependent Clp protease, subunit A	BAFK78_361	BafPKo_0368	BafACA1_0370	BB_0369	ATP-dependent Clp protease subunit A
23	chrom	ATPase associated with various cellular activities family protein	BAFK78_846	BafPKo_0861	BafACA1_0864	BB_0834	ATP-dependent Clp protease subunit C
25	chrom	long-chain-fatty-acid CoA ligase	BAFK78_135	BafPKo_0135	BafACA1_0138	BB_0137	long-chain-fatty-acid CoA ligase
25	chrom	long-chain-fatty-acid CoA ligase	BAFK78_595	BafPKo_0609	BafACA1_0612	BB_0593	long-chain-fatty-acid CoA ligase
26	chrom	MTA/SAH nucleosidase	BAFK78_367	BafPKo_0374	BafACA1_0376	BB_0375	nucleosidase
26	chrom	MTA/SAH nucleosidase	BAFK78_590	BafPKo_0604	BafACA1_0607	BB_0588	MTA/SAH nucleosidase
26	I	hypothetical protein	BAFK78_I019*	-	-	BB_I06	MTA/SAH nucleosidase
26	J	MTA/SAH nucleosidase	BAFK78_J007	BafPKo_J0008	BafACA1_J06	-	-
26	J	MTA/SAH nucleosidase	BAFK78_J031*	BafPKo_J0033	BafACA1_J07	-	-
26	J	5'-methylthioadenosine/S-adenosylhomocysteine nucleosidase domain protein	BAFK78_J032*	BafPKo_J0034	BafACA1_J29	-	-
26	J		-	-	BafACA1_J30	-	-
29	chrom	chromate transporter family protein	BAFK78_449	BafPKo_0464	BafACA1_0464	BB_0451	chromate transport protein
29	chrom	chromate transporter family protein	BAFK78_450	BafPKo_0465	BafACA1_0465	BB_0452	chromate transporter superfamily protein
30	chrom	DNA topoisomerase IV subunit B	BAFK78_036	BafPKo_0036	BafACA1_0036	BB_0036	DNA topoisomerase IV subunit B
30	chrom	DNA gyrase, B subunit	BAFK78_434	BafPKo_0447	BafACA1_0445	BB_0436	DNA gyrase subunit B
31	chrom	DNA topoisomerase IV subunit A	BAFK78_035	BafPKo_0035	BafACA1_0035	BB_0035	DNA topoisomerase IV subunit A
31	chrom	DNA gyrase, A subunit	BAFK78_433	BafPKo_0446	BafACA1_0444	BB_0435	DNA gyrase subunit A
32	chrom	ATP-binding protein	BAFK78_265	BafPKo_0271	BafACA1_0272	BB_0269	ATP-binding protein	PFam32 members are homologs of the ParA plasmid partitioning protein family (formerly: OrfC)
32	chrom	CobQ/CobB/MinD/ParA nucleotide binding domain protein	BAFK78_353	BafPKo_0360	BafACA1_0362	BB_0361	ATP-binding protein
32	chrom	CobQ/CobB/MinD/ParA nucleotide binding domain protein	BAFK78_430	BafPKo_0443	BafACA1_0441	BB_0431	CobQ/CobB/MinD/ParA nucleotide binding domain-containing protein
32	chrom	ATP-binding protein	BAFK78_737	BafPKo_0750	BafACA1_0754	BB_0726	ATP-binding protein
32	A	PF-32 protein	BAFK78_A021	BafPKo_A0019	BafACA1_A25	BB_A20	PF-32 protein
32	AA		-	BafPKo_AA0007	BafACA1_AA30	-	-
32	AB		-	-	BafACA1_AB17	-	-	BafACA1_AB17 is similar to BafPKo_Q0031 and BB_Q40
32	AC	CobQ/CobB/MinD/ParA nucleotide binding domain-containing protein	BAFK78_AC026	BafPKo_AC0016	-	-	-
32	B	PF-32 protein	BAFK78_B012	BafPKo_B0012	BafACA1_B12	BB_B12	PF-32 protein
32	D	plasmid partition protein	BAFK78_D009	BafPKo_D0006	BafACA1_D10	BB_D21	hypothetical protein
32	E		-	-	-	BB_E19	hypothetical protein
32	F	CobQ/CobB/MinD/ParA nucleotide binding domain protein	BAFK78_F003	-	BafACA1_F03	BB_F24	PF32
32	G	hypothetical protein	BAFK78_G008*	BafPKo_G0034	BafACA1_G16	-	-	partial match (pseudo?) BAFK78_G008, BafPKo_G0034, BafACA1_G16
32	G	CobQ/CobB/MinD/ParA nucleotide binding domain protein	BAFK78_G009*	-	BafACA1_G17	-	-	partial match (pseudo?) BAFK78_G009, BafACA1_G17
32	G	hypothetical protein	BAFK78_G018	BafPKo_G0026	BafACA1_G24	-	-	partial match (pseudo?) BAFK78_G018, BafPKo_G0026, BafACA1_G24
32	G	PF-32 protein	BAFK78_G041a	BafPKo_G0007a	BafACA1_G40a	BB_G08	stage 0 sporulation protein SpoOJ
32	H	PF-32 protein	BAFK78_H009	BafPKo_H0015	BafACA1_H08	BB_H28	PF-32 protein
32	I	PF-32 protein	BAFK78_I015	BafPKo_I0007	BafACA1_I17	BB_I21	PF-32 protein
32	J	CobQ/CobB/MinD/ParA nucleotide binding domain protein	BAFK78_J020	BafPKo_J0023	BafACA1_J17	BB_J17	PF-32 protein
32	K		-	-	-	BB_K21	PF-32 protein
32	L		-	-	-	BB_L32	PF-32 protein
32	M		-	-	-	BB_M32	PF-32 protein
32	N	PF-32 protein	BAFK78_N032	BafPKo_N0029	-	BB_N32	PF-32 protein
32	O		-	BafPKo_O0025	-	BB_O32	PF-32 protein
32	P		-	BafPKo_P0032	BafACA1_P34	BB_P32	PF-32 protein
32	Q		-	-	-	BB_Q08	PF-32 protein
32	Q		-	BafPKo_Q0003	-	-	-	partial match (pseudo?) BafPKo_Q0003
32	Q		-	BafPKo_Q0004	-	-	-	partial match (pseudo?) BafPKo_Q0004
32	Q		-	BafPKo_Q0031a	-	BB_Q40	PF-32 protein	BafACA1_AB17 (lp32-10) is similar to BafPKo_Q0031 (lp32-10) and BB_Q40 (lp56)
32	R	PF-32 protein	BAFK78_R032	-	BafACA1_R32	BB_R33	plasmid partition protein, putative
32	S	PF-32 protein	BAFK78_S032	BafPKo_S0033	BafACA1_S32	BB_S35	PF-32 protein
32	U		-	-	-	BB_U05	PF-32 protein
32	V	PF-32 protein	BAFK78_V032	BafPKo_V0032	BafACA1_V33	-	-
32	W		-	BafPKo_W0031	-	-	-
32	X		-	BafPKo_X0032	-	-	-
33	chrom	CheR methyltransferase, SAM binding domain	BAFK78_040	BafPKo_0040	BafACA1_0040	BB_0040	chemotaxis protein methyltransferase
33	chrom	cheW-like domain protein	BAFK78_307	BafPKo_0313	BafACA1_0315	BB_0312	purine-binding chemotaxis protein
33	chrom	chemotaxis protein methyltransferase	BAFK78_409	BafPKo_0416	BafACA1_0418	BB_0414	chemotaxis protein methyltransferase
33	chrom	cheW-like domain protein	BAFK78_565	BafPKo_0580	BafACA1_0583	BB_0565	purine-binding chemotaxis protein
33	chrom	purine-binding chemotaxis protein	BAFK78_679	BafPKo_0694	BafACA1_0697	BB_0670	purine-binding chemotaxis protein
34	chrom	leucyl-tRNA synthetase	BAFK78_247	BafPKo_0253	BafACA1_0254	BB_0251	leucine--tRNA ligase
34	chrom	methionyl-tRNA synthetase	BAFK78_589	BafPKo_0603	BafACA1_0606	BB_0587	methionine--tRNA ligase
34	chrom	valyl-tRNA synthetase	BAFK78_749	BafPKo_0762	BafACA1_0766	BB_0738	valine--tRNA ligase
34	chrom	isoleucyl-tRNA synthetase	BAFK78_845	BafPKo_0860	BafACA1_0863	BB_0833	isoleucine--tRNA ligase
35	chrom	hypothetical protein	BAFK78_401	BafPKo_0408	BafACA1_0410	BB_0405	hypothetical protein
35	chrom	hypothetical protein	BAFK78_402	BafPKo_0409	BafACA1_0411	BB_0406	hypothetical protein
35	chrom	hypothetical protein	BAFK78_562	BafPKo_0577	BafACA1_0580	BB_0562	hypothetical protein
35	chrom	hypothetical protein	BAFK78_563	BafPKo_0578	BafACA1_0581	BB_0563	hypothetical protein
35	chrom	hypothetical protein	BAFK78_564	BafPKo_0579	BafACA1_0582	BB_0564	hypothetical protein
36	chrom	basic membrane protein B	BAFK78_374	BafPKo_0381	BafACA1_0383	BB_0382	basic membrane protein B
36	chrom	basic membrane protein A (Immunodominant antigen P39)	BAFK78_375	BafPKo_0382	BafACA1_0384	BB_0383	basic membrane protein A
36	chrom	hypothetical protein	BAFK78_376*	BafPKo_0383	BafACA1_0385	BB_0384	basic membrane protein C
36	chrom	basic membrane protein A (Immunodominant antigen P39)	BAFK78_377	BafPKo_0385	BafACA1_0386	BB_0385	basic membrane protein D
36	chrom	basic membrane protein C	BAFK78_378	BafPKo_0386	BafACA1_0387	-	-
36	chrom	basic membrane protein D	BAFK78_379	BafPKo_0387	BafACA1_0388	-	-
37	chrom	bacterial extracellular solute-binding s, 5 Middle family protein	BAFK78_322	BafPKo_0329	BafACA1_0330	BB_0328	family 5 extracellular solute-binding protein
37	chrom	bacterial extracellular solute-binding s, 5 Middle family protein	BAFK78_323	BafPKo_0330	BafACA1_0331	BB_0329	ABC transporter substrate-binding protein
37	chrom	bacterial extracellular solute-binding s, 5 Middle family protein	BAFK78_324	BafPKo_0331	BafACA1_0332	BB_0330	peptide ABC transporter substrate-binding protein
37	A	bacterial extracellular solute-binding s, 5 Middle family protein	BAFK78_A033	BafPKo_A0032	BafACA1_A38	BB_A34	extracellular solute-binding protein, family 5
37	B	bacterial extracellular solute-binding s, 5 Middle family protein	BAFK78_B015	BafPKo_B0015	BafACA1_B15	BB_B16	oligopeptide ABC transporter OppAIV
38	chrom	fliG C-terminal domain protein	BAFK78_220	BafPKo_0224	BafACA1_0225	BB_0221	flagellar motor switch protein
38	chrom	flagellar motor switch protein FliG	BAFK78_286	BafPKo_0292	BafACA1_0293	BB_0290	flagellar motor switch protein FliG
39	chrom	V-type ATP synthase beta chain (V-type ATPase subunit B)	BAFK78_091	BafPKo_0091	BafACA1_0094	BB_0094	ATP synthase subunit A
39	chrom	ATP synthase alpha/beta family, nucleotide-binding domain protein	BAFK78_092	BafPKo_0092	BafACA1_0095	BB_0093	V-type ATP synthase subunit B
39	chrom	transcription termination factor Rho	BAFK78_227	BafPKo_0232	BafACA1_0233	BB_0230	transcription termination factor Rho
39	chrom	flagellar protein export ATPase FliI	BAFK78_284	BafPKo_0290	BafACA1_0291	BB_0288	flagellum-specific ATP synthase FliI
40	chrom		-	BafPKo_0226	-	-	-
40	J	hypothetical protein	BAFK78_J002	BafPKo_J0002	BafACA1_J02	-	-
40	K		-	-	-	BB_K13	hypothetical protein
41	chrom	binding-protein-dependent transport system inner membrane component family protein	BAFK78_143	BafPKo_0144	BafACA1_0146	BB_0145	glycine/betaine ABC transporter permease
41	chrom	phosphate ABC transporter, permease protein PstC	BAFK78_215	BafPKo_0219	BafACA1_0220	BB_0216	phosphate ABC transporter permease PstC
41	chrom	phosphate ABC transporter, permease protein PstA	BAFK78_216	BafPKo_0220	BafACA1_0221	BB_0217	phosphate ABC transporter permease PstA
41	chrom	oppB	BAFK78_325	BafPKo_0332	BafACA1_0333	BB_0332	peptide ABC transporter permease
41	chrom	oligopeptide ABC transporter, permease protein	BAFK78_326	BafPKo_0333	BafACA1_0334	BB_0333	peptide ABC transporter permease
41	chrom	binding-protein-dependent transport system inner membrane component family protein	BAFK78_649	BafPKo_0664	BafACA1_0667	BB_0640	spermidine/putrescine ABC transporter permease
41	chrom	binding-protein-dependent transport system inner membrane component family protein	BAFK78_650	BafPKo_0665	BafACA1_0668	BB_0641	spermidine/putrescine transport system permease
41	chrom	oligopeptide ABC transporter, permease protein	BAFK78_759	BafPKo_0772	BafACA1_0776	BB_0746	oligopeptide ABC transporter permease
41	chrom	oligopeptide ABC transporter, permease protein	BAFK78_760	BafPKo_0773	BafACA1_0777	BB_0747	oligopeptide ABC transporter permease
42	chrom	CBS domain pair family protein	BAFK78_058	BafPKo_0058	-	BB_0059	CBS domain-containing protein
42	chrom	CBS domain pair family protein	BAFK78_198	BafPKo_0199	BafACA1_0203	BB_0202	hemolysin
43	chrom	peptide chain release factor 2	BAFK78_073	BafPKo_0073	BafACA1_0076	BB_0074	compiled
43	chrom	peptide chain release factor 1	BAFK78_191	BafPKo_0192	BafACA1_0196	BB_0196	peptide chain release factor 1
44	chrom	S2 lipoprotein	BAFK78_154	BafPKo_0155	BafACA1_0157	BB_0158	S2 lipoprotein
44	chrom	hypothetical protein	BAFK78_155	BafPKo_0156	BafACA1_0158	BB_0159	hypothetical protein
44	A	antigen, S2	BAFK78_A006	BafPKo_A0005	BafACA1_A10	BB_A04	S2 antigen
44	E		-	-	-	BB_E09	protein p23
44	H	protein p23	BAFK78_H004	BafPKo_H0009	BafACA1_H03	-	-
44	H	hypothetical protein	BAFK78_H016*	BafPKo_H0020	BafACA1_H15	-	-
44	H	hypothetical protein	BAFK78_H017*	-	-	-	-
44	J		-	BafPKo_J0021	-	-	-
44	K		-	-	-	BB_K52	lipoprotein
45	chrom	pseudouridine synthase, RluA family protein	BAFK78_018*	BafPKo_0018	BafACA1_0018	BB_0018	ribosomal large subunit pseudouridine synthase D
45	chrom	RNA pseudouridylate synthase family protein	BAFK78_828*	BafPKo_0843	BafACA1_0846	-	-
46	chrom	replicative DNA helicase	BAFK78_109	BafPKo_0109	BafACA1_0112	BB_0111	replicative DNA helicase
46	AA		-	BafPKo_AA0027	-	-	-
46	F		-	-	BafACA1_F29	-	-
46	G	hypothetical protein	BAFK78_G003	BafPKo_G0038	-	BB_G32	replicative DNA helicase
46	G		-	BafPKo_G0040	-	-	-
46	J	hypothetical protein	BAFK78_J009*	BafPKo_J0012	BafACA1_J09	-	-
46	Q		-	BafPKo_Q0001	-	-	-
46	Q		-	BafPKo_Q0002	-	-	-
47	chrom	transporter	BAFK78_049	BafPKo_0049	BafACA1_0051	BB_0050	hypothetical protein
47	chrom	conserved hypothetical integral membrane family protein	BAFK78_050	BafPKo_0050	BafACA1_0052	BB_0051	integral membrane protein
47	J	hypothetical protein	BAFK78_J001	-	BafACA1_J01	-	-
48	chrom	borrelia membrane P13 family protein	BAFK78_034	BafPKo_0034	BafACA1_0034	BB_0034	outer membrane protein P13
48	A	borrelia membrane P13 family protein	BAFK78_A004	BafPKo_A0003	BafACA1_A08	-	-
48	AA		-	BafPKo_AA0002	-	-	-
48	AB		-	-	BafACA1_AB40	-	-
48	H	hypothetical protein	BAFK78_H006	BafPKo_H0002	BafACA1_H05	BB_H41	membrane protein
48	H	borrelia membrane P13 family protein	BAFK78_H025	BafPKo_H0018	BafACA1_H23	-	-
48	I	hypothetical protein	BAFK78_I024*	-	BafACA1_I26	-	-
48	I	hypothetical protein	BAFK78_I025*	-	-	-	-
48	Q		-	-	-	BB_Q06	membrane protein
49	A	plasmid partition family protein	BAFK78_A022	BafPKo_A0020	BafACA1_A26	BB_A21	PF-49 protein
49	AA		-	BafPKo_AA0006	BafACA1_AA31	-	-
49	AB		-	-	BafACA1_AB16	-	-
49	AC	Borrelia family PFam49 partition protein	BAFK78_AC025	BafPKo_AC0015	-	-	-
49	B	plasmid partition family protein	BAFK78_B013	BafPKo_B0013	BafACA1_B13	BB_B13	plasmid partition protein
49	C		-	-	-	BBC03	hypothetical protein
49	E		-	-	-	BB_E18	hypothetical protein
49	F	plasmid partition family protein	BAFK78_F002	-	BafACA1_F02	BB_F23	PF49
49	G	hypothetical protein	BAFK78_G004	BafPKo_G0008	BafACA1_G39	BB_G09	hypothetical protein
49	G	hypothetical protein	BAFK78_G011*	BafPKo_G0037	-	-	-
49	G	putative plasmid partition protein	BAFK78_G017*	-	-	-	-
49	G	plasmid partition family protein	BAFK78_G040	-	-	-	-
49	H	plasmid partition family protein	BAFK78_H008	BafPKo_H0016	BafACA1_H07	BB_H29	plasmid partition protein
49	I	plasmid partition family protein	BAFK78_I014	BafPKo_I0008	BafACA1_I16	BB_I22	PF-49 protein
49	J	plasmid partition family protein	BAFK78_J019	BafPKo_J0022	BafACA1_J16	BB_J16	plasmid partition protein
49	K		-	-	-	BB_K24	PF-49 protein
49	M		-	-	-	BB_M33	PF-49 protein
49	N	plasmid partition family protein	BAFK78_N033	BafPKo_N0030	-	BB_N33	PF-49 protein
49	O		-	BafPKo_O0026	-	BB_O33	plasmid partition protein
49	P		-	BafPKo_P0033	BafACA1_P35	BB_P33	PF-49 protein
49	Q		-	BafPKo_Q0006	-	BB_Q07	plasmid partition protein
49	Q		-	BafPKo_Q0032	-	-	-
49	R	plasmid partition family protein	BAFK78_R033	-	BafACA1_R33	BB_R34	hypothetical protein
49	S	plasmid partition family protein	BAFK78_S033	BafPKo_S0034	BafACA1_S33	-	-
49	U		-	-	-	BB_U06	plasmid partition protein
49	V	plasmid partition family protein	BAFK78_V033	BafPKo_V0033	BafACA1_V34	-	-
49	W		-	BafPKo_W0032	-	-	-
49	X		-	BafPKo_X0033	-	-	-
50	A	hypothetical protein	BAFK78_A020	BafPKo_A0018	BafACA1_A24	BB_A19	hypothetical protein
50	AA		-	BafPKo_AA0008	BafACA1_AA05	-	-
50	AA		-	BafPKo_AA0026	BafACA1_AA29	-	-
50	AB		-	-	BafACA1_AB04	-	-
50	AB		-	-	BafACA1_AB18	-	-
50	AC	hypothetical protein	BAFK78_AC003	-	-	-	-
50	AC	hypothetical protein	BAFK78_AC027	BafPKo_AC0017	-	-	-
50	B	hypothetical protein	BAFK78_B011	BafPKo_B0011	BafACA1_B11	-	-
50	C		-	-	-	BBC02	hypothetical protein
50	E		-	-	-	BB_E20	hypothetical protein
50	F	hypothetical protein	BAFK78_F004	-	BafACA1_F04	BB_F0040	hypothetical protein
50	F	hypothetical protein	BAFK78_F029	-	BafACA1_F28	BB_F14	hypothetical protein
50	F		-	-	-	BB_F25	hypothetical protein
50	G	hypothetical protein	BAFK78_G005*	BafPKo_G0006	BafACA1_G05	BB_G07	hypothetical protein
50	G	plasmid partitioning associated protein-1 like hypothetical protein	BAFK78_G019*	BafPKo_G0022	BafACA1_G18	BB_G31	hypothetical protein
50	G	plasmid partitioning associated protein-1 like hypothetical protein	BAFK78_G020*	BafPKo_G0025	BafACA1_G25	-	-
50	G	hypothetical protein	BAFK78_G027	BafPKo_G0033	BafACA1_G29	-	-
50	G	hypothetical protein	BAFK78_G042	-	BafACA1_G41	-	-
50	H	hypothetical protein	BAFK78_H010	BafPKo_H0014	BafACA1_H09	BB_H27	hypothetical protein
50	I	hypothetical protein	BAFK78_I016	BafPKo_I0006	BafACA1_I18	BB_I20	hypothetical protein
50	I		-	-	BafACA1_I31	-	-
50	J	hypothetical protein	BAFK78_J021	BafPKo_J0024	BafACA1_J18	BB_J18	PF-32 protein
50	K		-	-	-	BB_K22	hypothetical protein
50	L		-	-	-	BB_L31	hypothetical protein
50	M		-	-	-	BB_M31	hypothetical protein
50	N	hypothetical protein	BAFK78_N031	BafPKo_N0028	-	BB_N31	hypothetical protein
50	O		-	BafPKo_O0024	-	BB_O31	hypothetical protein
50	P		-	BafPKo_P0031	BafACA1_P33	BB_P31	hypothetical protein
50	Q		-	BafPKo_Q0030	-	BB_Q09	hypothetical protein
50	Q		-	BafPKo_Q0049	-	BB_Q39	hypothetical protein
50	Q		-	BafPKo_Q0050	-	-	-
50	Q		-	BafPKo_Q0051	-	-	-
50	R	hypothetical protein	BAFK78_R031	-	BafACA1_R31	BB_R32	hypothetical protein
50	S	hypothetical protein	BAFK78_S031	BafPKo_S0032	BafACA1_S31	BB_S34	hypothetical protein
50	V	hypothetical protein	BAFK78_V031	BafPKo_V0031	BafACA1_V32	-	-
52	A	hypothetical protein	BAFK78_A001	BafPKo_A0001	BafACA1_A06	-	-
52	AA		-	BafPKo_AA0001	-	-	-
52	AB		-	-	BafACA1_AB41	-	-
52	D	hypothetical protein	BAFK78_D025*	BafPKo_D0020	BafACA1_D23	-	-
52	G	hypothetical protein	BAFK78_G028	BafPKo_G0020	-	-	-
52	G	outer membrane protein	BAFK78_G051*	-	-	-	-
52	H	hypothetical protein	BAFK78_H001	-	-	-	-
52	I	hypothetical protein	BAFK78_I027	-	BafACA1_I25	BB_I42	outer membrane protein
52	I		-	-	BafACA1_I27	-	-
52	J	hypothetical protein	BAFK78_J029	BafPKo_J0031	BafACA1_J27	-	-
52	J	hypothetical protein	BAFK78_J036	BafPKo_J0038	-	-	-
52	K		-	-	-	BB_K53	outer membrane protein
52	Q		-	-	-	BB_Q03	outer membrane protein
52	T		-	-	-	BB_T07	outer membrane protein
53	A	outer surface protein A	BAFK78_A017	BafPKo_A0015	BafACA1_A21	BB_A15	outer surface protein A
53	A	outer surface protein B	BAFK78_A018	BafPKo_A0016	BafACA1_A22	BB_A16	outer surface protein B
54	A	antigen, P35	BAFK78_A060	BafPKo_A0059	BafACA1_A65	BB_A64	P35 antigen	PFam54 contains complement-regulator acquiring outer surface lipoproteins like the human factor H binding BbCRASP-1 (cspA) and the P35 antigens
54	A	hypothetical protein	BAFK78_A061	BafPKo_A0060	BafACA1_A66	BB_A65	lipoprotein
54	A	outer surface protein	BAFK78_A062	BafPKo_A0061	BafACA1_A67	BB_A66	outer surface protein
54	A	putative lipoprotein	BAFK78_A063	BafPKo_A0062	BafACA1_A68	-	-
54	A	putative surface protein	BAFK78_A064	BafPKo_A0063	BafACA1_A69	-	-
54	A	outer surface protein	BAFK78_A065	BafPKo_A0064	BafACA1_A70	BB_A68	complement regulator-acquiring surface protein 1
54	A	outer surface protein	BAFK78_A066	BafPKo_A0065	BafACA1_A71	BB_A0078	lipoprotein
54	A	outer surface protein	BAFK78_A067	BafPKo_A0066	BafACA1_A72	BB_A69	putative surface protein
54	A	putative p35 surface antigen	BAFK78_A068	BafPKo_A0067	BafACA1_A73	BB_A73	antigen P35
54	A		-	BafPKo_A0068	-	-	-
54	AB		-	-	BafACA1_AB07	-	-
54	AC	putative lipoprotein	BAFK78_AC007	-	-	-	-
54	AC	outer surface lipoprotein	BAFK78_AC009	-	-	-	-
54	AC	putative lipoprotein	BAFK78_AC024	BafPKo_AC0014	-	-	-
54	D	outer surface protein	BAFK78_D030	-	-	-	-
54	I		-	-	-	BB_I36	antigen P35
54	I		-	-	-	BB_I38	surface antigen
54	I		-	-	-	BB_I39	surface antigen
54	J		-	-	-	BB_J41	antigen P35
54	J		-	-	-	BB_J42	hypothetical protein
54	Q		-	BafPKo_Q0043	-	-	-
54	Q		-	BafPKo_Q0045	-	-	-
55	C		-	-	-	BBC08	hypothetical protein
55	D		-	BafPKo_D0022	BafACA1_D25	-	-
55	H	hypothetical protein	BAFK78_H013*	BafPKo_H0012	BafACA1_H12	-	-
55	K		-	-	-	BB_K54	hypothetical protein
55	M		-	-	-	BB_M39	hypothetical protein
55	N		-	BafPKo_N0039	-	-	-
55	P		-	BafPKo_P0039	-	-	-
55	U		-	-	-	BB_U09	TM2 family protein
55	V	hypothetical protein	BAFK78_V040	-	BafACA1_V42	-	-
55	X		-	BafPKo_X0040	-	-	-
56	chrom	MATE efflux family protein	BAFK78_475	BafPKo_0490	BafACA1_0492	BB_0473	integral membrane protein
56	chrom	MATE efflux family protein	BAFK78_585	BafPKo_0599	BafACA1_0602	BB_0583	integral membrane protein
56	chrom	matE family protein	BAFK78_586	BafPKo_0600	BafACA1_0603	BB_0584	integral membrane protein
57	A	borrelia ORF-A family protein	BAFK78_A019	BafPKo_A0017	BafACA1_A23	-	-
57	AA		-	-	BafACA1_AA37	-	-
57	AB		-	-	BafACA1_AB19	-	-
57	AB		-	-	BafACA1_AB30	-	-
57	AB		-	-	BafACA1_AB31	-	-
57	AC	Borrelia family protein PFam57/62	BAFK78_AC028	BafPKo_AC0018	-	-	-
57	C		-	-	-	BBC01	hypothetical protein
57	D	hypothetical protein	BAFK78_D020	BafPKo_D0024	BafACA1_D18	BB_D04	hypothetical protein
57	D		-	-	BafACA1_D27	-	-
57	E		-	-	-	BB_E21	hypothetical protein
57	F	borrelia ORF-A family protein	BAFK78_F005	-	BafACA1_F05	BB_F06	hypothetical protein
57	F		-	-	-	BB_F26	hypothetical protein
57	G	borrelia ORF-A family protein	BAFK78_G026	BafPKo_G0005	BafACA1_G28	-	-
57	G	borrelia ORF-A family protein	BAFK78_G043	BafPKo_G0023	BafACA1_G42	-	-
57	H		-	-	-	BB_H04	hypothetical protein
57	H		-	-	-	BB_H05	hypothetical protein
57	I	borrelia ORF-A family protein	BAFK78_I017	BafPKo_I0005	BafACA1_I19	BB_I01	hypothetical protein
57	I		-	-	-	BB_I19	hypothetical protein
57	J	hypothetical protein	BAFK78_J028	BafPKo_J0030	BafACA1_J26	-	-
57	L		-	-	-	BB_L30	hypothetical protein
57	M		-	-	-	BB_M30	hypothetical protein
57	N	borrelia ORF-A family protein	BAFK78_N030	BafPKo_N0027	-	BB_N30	hypothetical protein
57	O		-	BafPKo_O0023	-	BB_O30	hypothetical protein
57	P		-	BafPKo_P0030	BafACA1_P32	BB_P30	hypothetical protein
57	Q		-	BafPKo_Q0016	-	BB_Q38	hypothetical protein
57	Q		-	BafPKo_Q0017	-	BB_Q85	hypothetical protein
57	Q		-	BafPKo_Q0029	-	-	-
57	R	borrelia ORF-A family protein	BAFK78_R030	-	BafACA1_R30	BB_R31	hypothetical protein
57	S	borrelia ORF-A family protein	BAFK78_S030	BafPKo_S0031	BafACA1_S30	BB_S33	hypothetical protein
57	T		-	-	-	BB_T01	hypothetical protein
57	T		-	-	-	BB_T02	hypothetical protein
57	T		-	-	-	BB_T04	hypothetical protein
57	U		-	-	-	BB_U01	hypothetical protein
57	U		-	-	-	BB_U04	protein BBC01
57	U		-	-	-	BB_U07	protein BBC01
57	U		-	-	-	BB_U10	protein BBC01
57	V	borrelia ORF-A family protein	BAFK78_V030	BafPKo_V0030	BafACA1_V31	-	-
57	W		-	BafPKo_W0030	-	-	-
57	X		-	BafPKo_X0031	-	-	-
59	J		-	-	-	BB_J31	hypothetical protein
59	J		-	-	-	BB_J45	lipoprotein
59	K		-	-	-	BB_K0058	hypothetical protein
59	K		-	-	-	BB_K07	lipoprotein
60	A	borrelia burgdorferi virulent strain associated lipofamily protein	BAFK78_A002	BafPKo_A0002	BafACA1_A07	-	-
60	D	borrelia burgdorferi virulent strain associated lipofamily protein	BAFK78_D022*	BafPKo_D0018	BafACA1_D20	BB_D0027	hypothetical protein
60	D	virulent strain associated lipoprotein	BAFK78_D023*	-	BafACA1_D21	-	-
60	E		-	-	-	BB_E31	antigen, P35, putative
60	G	hypothetical protein	BAFK78_G029*	BafPKo_G0018	BafACA1_G30	-	-
60	G	hypothetical protein	BAFK78_G030*	BafPKo_G0019	BafACA1_G31	-	-
60	G	borrelia burgdorferi virulent strain associated lipofamily protein	BAFK78_G031	-	BafACA1_G48	-	-
60	G	borrelia burgdorferi virulent strain associated lipoprotein	BAFK78_G050*	-	-	-	-
60	H	borrelia burgdorferi virulent strain associated lipofamily protein	BAFK78_H005	BafPKo_H0005	BafACA1_H04	BB_H32	antigen P35	BB_H32 is the lipoprotein antigen, P35, putative
60	H	borrelia burgdorferi virulent strain associated lipofamily protein	BAFK78_H021	BafPKo_H0019	BafACA1_H19	-	-
60	I	hypothetical protein	BAFK78_I009*	BafPKo_I0001	BafACA1_I21	BB_I15	virulence associated lipoprotein
60	I	borrelia burgdorferi virulent strain associated lipofamily protein	BAFK78_I020	BafPKo_I0002	BafACA1_I22	BB_I16	repetitive antigen A
60	I	borrelia burgdorferi virulent strain associated lipofamily protein	BAFK78_I021*	BafPKo_I0003	BafACA1_I23	BB_I29	virulence associated lipoprotein
60	I	borrelia burgdorferi virulent strain associated lipofamily protein	BAFK78_I022	-	-	BB_I34	virulence associated lipoprotein
60	J	borrelia burgdorferi virulent strain associated lipofamily protein	BAFK78_J004	BafPKo_J0004	BafACA1_J04	-	-
60	J	hypothetical protein	BAFK78_J011*	BafPKo_J0014	BafACA1_J11	-	-
60	J	borrelia burgdorferi virulent strain associated lipoprotein	BAFK78_J012*	BafPKo_J0015	BafACA1_J12	-	-
60	J	borrelia burgdorferi virulent strain associated lipofamily protein	BAFK78_J017	BafPKo_J0020	BafACA1_J15	-	-
60	J	borrelia burgdorferi virulent strain associated lipofamily protein	BAFK78_J024*	BafPKo_J0027	BafACA1_J22	-	-
60	J	hypothetical protein	BAFK78_J025*	BafPKo_J0028	BafACA1_J23	-	-
60	J	borrelia burgdorferi virulent strain associated lipofamily protein	BAFK78_J035	BafPKo_J0037	-	-	-
60	K		-	-	-	BB_K15	antigen P35
60	Q		-	-	-	BB_Q05	antigen, P35
61	H		-	-	-	BB_H33	adenine deaminase
61	J	adenine deaminase	BAFK78_J003	BafPKo_J0003	BafACA1_J03	-	-
61	K		-	-	-	BB_K17	adenine deaminase
62	AA		-	BafPKo_AA0009	BafACA1_AA07	-	-
62	AA		-	BafPKo_AA0024	BafACA1_AA28	-	-
62	B	borrelia ORF-A family protein	BAFK78_B010	BafPKo_B0010	BafACA1_B10	BB_B10	hypothetical protein
62	D	borrelia ORF-A family protein	BAFK78_D017	BafPKo_D0014	BafACA1_D16	BB_D14	hypothetical protein
62	F	borrelia ORF-A family protein	BAFK78_F027	-	BafACA1_F26	-	-
62	F		-	-	BafACA1_F31	-	-
62	G	hypothetical protein	BAFK78_G010*	BafPKo_G0032	BafACA1_G07	BB_G29	hypothetical protein
62	G		-	-	BafACA1_G08	-	-
62	G		-	-	BafACA1_G09	-	-
62	G		-	-	BafACA1_G19	-	-
62	H	borrelia ORF-A family protein	BAFK78_H011	BafPKo_H0013	BafACA1_H10	BB_H26	hypothetical protein
62	J	borrelia ORF-A family protein	BAFK78_J022	BafPKo_J0025	BafACA1_J19	BB_J19	hypothetical protein
62	K		-	-	-	BB_K23	hypothetical protein
63	C		-	-	-	BBC10	rev protein
63	J		-	BafPKo_J0005	-	-	-
63	M		-	-	-	BB_M27	rev protein
63	N	borrelia burgdorferi REV family protein	BAFK78_N027	-	-	-	-
63	P		-	-	-	BB_P27	surface protein
64	K		-	-	-	BB_K34	hypothetical protein
65	A	thymidylate synthase, flavin-dependent	BAFK78_A070	BafPKo_A0070	BafACA1_A76	BB_A76	FAD-dependent thymidylate synthase
65	K		-	-	-	BB_K33	hypothetical protein
68	A	putative outer membrane protein BBA03	BAFK78_A005	BafPKo_A0004	BafACA1_A09	BB_A03	outer membrane protein
68	D	hypothetical protein	BAFK78_D026	BafPKo_D0021	BafACA1_D24	-	-
68	F		-	-	-	BB_F17	putative transmembrane protein
68	K		-	-	-	BB_K35	hypothetical protein
69	J		-	-	-	BB_J13	hypothetical protein
69	K		-	-	-	BB_K47	hypothetical protein
69	K		-	-	-	BB_K49	hypothetical protein
70	K		-	-	-	BB_K41	hypothetical protein
71	K		-	-	-	BB_K42	hypothetical protein
72	F		-	-	-	BB_F08	hypothetical protein
74	A	decorin binding family protein	BAFK78_A025	BafPKo_A0023	BafACA1_A30	BB_A24	decorin-binding protein A
74	A	decorin binding family protein	BAFK78_A026	BafPKo_A0024	BafACA1_A31	BB_A25	decorin-binding protein B
75	AB		-	-	BafACA1_AB06	-	-
75	K		-	-	-	BB_K45	immunogenic protein P37
75	K		-	-	-	BB_K48	immunogenic protein P37
75	K		-	-	-	BB_K50	immunogenic protein P37
75	Q	hypothetical protein	BAFK78_AC005*	BafPKo_Q0046	-	-	-
75	Q	hypothetical protein	BAFK78_AC006*	BafPKo_Q0047	-	-	-
76	AA		-	-	BafACA1_AA35	-	-
76	AB		-	-	BafACA1_AB42	-	-
76	D	hypothetical protein	BAFK78_D033	BafPKo_D0027	BafACA1_D29	BB_D001	lipoprotein
76	D		-	-	-	BB_D01	hypothetical protein
76	G	hypothetical protein	BAFK78_G001	BafPKo_G0041	-	-	-
76	H		-	-	-	BB_H02	hypothetical protein
76	I		-	-	BafACA1_I02	-	-
76	Q		-	-	-	BB_Q88	hypothetical protein
76	Q		-	-	-	BB_Q89	lipoprotein
78	chrom	flagellar hook protein FlgE	BAFK78_279	BafPKo_0285	BafACA1_0286	BB_0283	flagellar hook protein FlgE
78	chrom	flagellar basal-body rod protein FlgC	BAFK78_289	BafPKo_0295	BafACA1_0296	BB_0293	flagellar basal body rod protein FlgC
78	chrom	flagellar basal-body rod protein FlgG	BAFK78_787	BafPKo_0800	BafACA1_0804	BB_0774	flagellar basal body rod protein FlgG
78	chrom	flagellar basal-body rod protein	BAFK78_788	BafPKo_0801	BafACA1_0805	BB_0775	flagellar hook-basal body complex protein
80	A	hypothetical protein	BAFK78_A003	-	BafACA1_A03	-	-	PFam80 members are homologs of the Bdr borrelia direct repeats protein
80	AA		-	BafPKo_AA0028	BafACA1_AA03	-	-
80	AA		-	BafPKo_AA0029	BafACA1_AA04	-	-
80	AB		-	-	BafACA1_AB03	-	-
80	AB		-	-	BafACA1_AB15	-	-
80	AB		-	-	BafACA1_AB22	-	-
80	AC	Bdr family protein	BAFK78_AC002	-	-	-	-
80	F	KID repeat family protein	BAFK78_F030	-	BafACA1_F30	BB_F03	RepU
80	F		-	-	BafACA1_F32	-	-
80	G	KID repeat family protein	BAFK78_G002*	BafPKo_G0039	BafACA1_G04	BB_G33	hypothetical protein
80	H	bdr protein	BAFK78_H007	BafPKo_H0017	BafACA1_H06	BB_H13	protein RepU
80	I	KID repeat family protein	BAFK78_I001	-	BafACA1_I03	-	-
80	I		-	-	BafACA1_I29	-	-
80	I		-	-	BafACA1_I30	-	-
80	K		-	-	-	BB_K40	hypothetical protein
80	L		-	-	-	BB_L27	protein BdrP
80	L		-	-	-	BB_L35	protein BdrO
80	M		-	-	-	BB_M34	BdrK
80	N	KID repeat family protein	BAFK78_N034	BafPKo_N0031	-	BB_N27	BdrR protein
80	N		-	-	-	BB_N34	BdrQ
80	O		-	BafPKo_O0019	-	BB_O27	protein BdrN
80	O		-	BafPKo_O0027	-	BB_O34	protein BdrM
80	P		-	BafPKo_P0027	BafACA1_P28	BB_P34	protein BdrA
80	P		-	BafPKo_P0034	BafACA1_P36	-	-
80	Q		-	BafPKo_Q0024	-	BB_Q34	protein BdrW protein
80	Q		-	BafPKo_Q0033	-	BB_Q42	protein BdrV
80	Q		-	BafPKo_Q0052	-	-	-
80	R	KID repeat family protein	BAFK78_R027	-	BafACA1_R27	BB_R27	BdrH
80	R	KID repeat family protein	BAFK78_R034	-	BafACA1_R34	-	-
80	S	KID repeat family protein	BAFK78_S027	BafPKo_S0027	BafACA1_S27	BB_S29	protein BdrF
80	S	KID repeat family protein	BAFK78_S034	BafPKo_S0035	BafACA1_S34	BB_S37	protein BdrE
80	V	KID repeat family protein	BAFK78_V027	BafPKo_V0027	BafACA1_V27	-	-
80	V	KID repeat family protein	BAFK78_V034	BafPKo_V0034	BafACA1_V35	-	-
80	W		-	BafPKo_W0027	-	-	-
80	W		-	BafPKo_W0033	-	-	-
80	X		-	BafPKo_X0027	-	-	-
80	X		-	BafPKo_X0034	-	-	-
82	AB		-	-	BafACA1_AB38	-	-
82	D	transposase, IS605 OrfB family	BAFK78_D004*	BafPKo_D0001	BafACA1_D05	-	-	transposase fragments: BAFK78_D006, BAFK78_D005, BAFK78_D004
82	D	transposase	BAFK78_D005*	BafPKo_D0002	BafACA1_D06	-	-	transposase fragments: BAFK78_D006, BAFK78_D005, BAFK78_D004
82	D	hypothetical protein	BAFK78_D006*	BafPKo_D0003	BafACA1_D07	-	-	transposase fragments: BAFK78_D006, BAFK78_D005, BAFK78_D004
82	D	hypothetical protein	BAFK78_D011*	BafPKo_D0008	-	-	-
82	D	hypothetical protein	BAFK78_D028*	BafPKo_D0025	-	-	-	transposase fragments: BAFK78_D28, BAFK78_D29
82	D	transposase, IS605 OrfB family	BAFK78_D029*	-	-	-	-	transposase fragments: BAFK78_D28, BAFK78_D29
82	D	transposase, IS605 OrfB family	BAFK78_D031*	-	-	-	-	transposase fragments: BAFK78_D31, BAFK78_D32
82	D	hypothetical protein	BAFK78_D032*	-	-	-	-	transposase fragments: BAFK78_D31, BAFK78_D32
82	F		-	-	BafACA1_F01	-	-
82	G	hypothetical protein	BAFK78_G024*	-	BafACA1_G46	-	-
82	G	hypothetical protein	BAFK78_G025*	-	BafACA1_G47	-	-
82	G	transposase, IS605 family	BAFK78_G048*	-	-	-	-
82	G	transposase	BAFK78_G049*	-	-	-	-
82	H	hypothetical protein	BAFK78_H012*	-	BafACA1_H11	BB_H09a	hypothetical protein	BB_H09a in PFam 95?
82	H		-	-	-	BB_H40	transposase-like protein
82	I		-	-	-	BB_I41	hypothetical protein
82	J	hypothetical protein	BAFK78_J014*	BafPKo_J0017	BafACA1_J13	-	-
82	J	hypothetical protein	BAFK78_J015*	BafPKo_J0018	BafACA1_J14	-	-
82	J	transposase, IS605 OrfB family	BAFK78_J023*	BafPKo_J0026	BafACA1_J21	-	-
82	J	hypothetical protein	BAFK78_J034	BafPKo_J0036	-	-	-
84	I		-	-	-	BB_I02	hypothetical protein
84	T		-	-	-	BB_T03	hypothetical protein
84	U		-	-	-	BB_U02	hypothetical protein
85	D	hypothetical protein	BAFK78_D021	BafPKo_D0017	BafACA1_D19	BB_D15	membrane protein
85	F		-	-	-	BB_F20	BBF20
86	AA		-	BafPKo_AA0017	BafACA1_AA13	-	-	PFam86 similarities to PFam187
86	AA		-	-	BafACA1_AA14	-	-
86	F	hypothetical protein	BAFK78_F019	-	BafACA1_F19	-	-
86	F	putative transmembrane domain protein	BAFK78_F020	-	BafACA1_F20	-	-
86	G		-	-	-	BB_G22	hypothetical protein
86	G		-	-	-	BB_G23	hypothetical protein
88	AA		-	BafPKo_AA0030	BafACA1_AA02	-	-
88	AB		-	-	BafACA1_AB02	-	-
88	D		-	-	BafACA1_D30	-	-
88	F	hypothetical protein	BAFK78_F031	-	BafACA1_F34	BB_F02	hypothetical protein
88	G		-	-	BafACA1_G01	BB_G34	hypothetical protein
88	G		-	-	BafACA1_G02	-	-
88	G		-	-	BafACA1_G03	-	-
88	I		-	-	BafACA1_I28	-	-
88	Q		-	BafPKo_Q0053	-	-	-
89	chrom	RNA polymerase sigma factor RpoD (Sigma-70)	BAFK78_722	BafPKo_0736	BafACA1_0739	BB_0712	RNA polymerase sigma factor RpoD
89	chrom	RNA polymerase sigma factor, sigma-70 family protein	BAFK78_783	BafPKo_0796	BafACA1_0800	BB_0771	RNA polymerase sigma factor
90	AC	hypothetical protein	BAFK78_AC018	BafPKo_AC0008	-	-	-
90	J		-	-	-	BB_J29	hypothetical protein
90	J		-	-	-	BB_J43	hypothetical protein
92	AB		-	-	BafACA1_AB11	-	-
92	AB		-	-	BafACA1_AB12	-	-
92	AB		-	-	BafACA1_AB13	-	-
92	H		-	-	-	BB_H06	complement regulator-acquiring surface protein
92	J		-	-	-	BB_J34	lipoprotein
92	J		-	-	-	BB_J36	lipoprotein
92	Q		-	BafPKo_Q0035	-	-	-
92	Q		-	BafPKo_Q0036	-	-	-
92	Q		-	BafPKo_Q0037	-	-	-
94	B	permease family protein	BAFK78_B020	BafPKo_B0020	BafACA1_B20	BB_B22	guanine/xanthine permease
94	B	permease family protein	BAFK78_B021	BafPKo_B0021	BafACA1_B21	BB_B23	guanine/xanthine permease
95	AA		-	BafPKo_AA0004	BafACA1_AA32	-	-
95	AA		-	BafPKo_AA0005	BafACA1_AA33	-	-
95	C		-	-	-	BBC06	exported protein A
95	G	hypothetical protein	BAFK78_G044*	BafPKo_G0002	BafACA1_G43	-	-
95	G	hypothetical protein	BAFK78_G046*	BafPKo_G0004	BafACA1_G44	-	-
95	H	exported protein A	BAFK78_H014*	BafPKo_H0011	BafACA1_H13	-	-
95	N		-	BafPKo_N0038	-	-	-
95	S		-	-	-	BB_S42	BapA protein
95	V	exported family protein	BAFK78_V039	-	BafACA1_V41	-	-
95	W		-	BafPKo_W0038	-	-	-
96	C		-	-	-	BBC11	hypothetical protein
96	L		-	-	-	BB_L38	protein BppC
96	M		-	-	-	BB_M37	BppC
96	N	phage integrase family protein	BAFK78_N037	BafPKo_N0035	-	-	-
96	O		-	BafPKo_O0030	-	BB_O38	protein BppC
96	P		-	BafPKo_P0037	BafACA1_P39	BB_P37	site-specific recombinase
96	Q		-	-	-	BB_Q45	protein BppC
96	R	putative phage integrase	BAFK78_R037	-	BafACA1_R37	BB_R38	BppC
96	S	phage integrase family protein	BAFK78_S037	BafPKo_S0038	BafACA1_S37	BB_S40	protein BppC
96	V	phage integrase family protein	BAFK78_V037	BafPKo_V0038	BafACA1_V39	-	-
96	W		-	BafPKo_W0036	-	-	-
96	X		-	BafPKo_X0037	-	-	-
97	chrom	haloacid dehalogenase-like hydrolase	BAFK78_067	BafPKo_0067	BafACA1_0070	BB_0068	haloacid dehalogenase-like hydrolase
97	chrom	cof-like hydrolase family protein	BAFK78_420	BafPKo_0431	BafACA1_0430	BB_0421	haloacid dehalogenase-like hydrolase
99	E		-	-	-	BB_E16	hypothetical protein
99	G	protein BptA	BAFK78_G014	BafPKo_G0029	BafACA1_G22	-	-
99	J		-	-	-	BB_J47	hypothetical protein
101	AA		-	BafPKo_AA0010	BafACA1_AA27	-	-
101	AA		-	BafPKo_AA0011	-	-	-
101	F	tape measure domain protein	BAFK78_F006	-	BafACA1_F06	-	-
101	G	hypothetical protein	BAFK78_G033*	BafPKo_G0009	BafACA1_G33	-	-
101	G	hypothetical protein	BAFK78_G034*	BafPKo_G0011	BafACA1_G34	-	-
101	G	hypothetical protein	BAFK78_G035*	BafPKo_G0012	BafACA1_G35	-	-
101	G	hypothetical protein	BAFK78_G036*	BafPKo_G0013	BafACA1_G36	-	-
101	G	hypothetical protein	BAFK78_G037*	BafPKo_G0014	BafACA1_G37	-	-
101	G	hypothetical protein	BAFK78_G038	BafPKo_G0015	BafACA1_G38	-	-
101	G	hypothetical protein	BAFK78_G039*	BafPKo_G0016	-	-	-
101	G		-	BafPKo_G0017	-	-	-
102	AB		-	-	BafACA1_AB32	-	-
102	G		-	-	-	BB_G02	hypothetical protein
102	Q		-	BafPKo_Q0015	-	BB_Q67	adenine specific DNA methyltransferase	BB_Q67 PFam 167, but fused to 102 (Casjens 2012)
103	AA		-	-	BafACA1_AA17	-	-
103	F	hypothetical protein	BAFK78_F016	-	BafACA1_F16	-	-
103	G		-	-	-	BB_G20	hypothetical protein
104	AA		-	BafPKo_AA0018	BafACA1_AA12	-	-
104	F	hypothetical protein	BAFK78_F021	-	BafACA1_F21	-	-
104	G		-	-	BafACA1_G14	BB_G24	hypothetical protein
105	G	transporter, major facilitator family protein	BAFK78_G032	-	BafACA1_G32	-	-
105	H	major Facilitator Superfamily protein	BAFK78_H019	BafPKo_H0007	BafACA1_H16	-	-
105	H		-	BafPKo_H0008	-	-	-
105	I		-	-	-	BB_I26	multidrug-efflux transporter
106	AC	hypothetical protein	BAFK78_AC022	BafPKo_AC0012	-	-	-
106	AC	hypothetical protein	BAFK78_AC023	BafPKo_AC0013	-	-	-
106	J		-	-	-	BB_J23	hypothetical protein
106	J		-	-	-	BB_J24	hypothetical protein
107	A	hypothetical protein	BAFK78_A041	BafPKo_A0040	BafACA1_A46	BB_A43	hypothetical protein
107	L		-	-	-	BB_L08	hypothetical protein
107	M		-	-	-	BB_M08	hypothetical protein
107	N	hypothetical protein	BAFK78_N008	BafPKo_N0008	-	BB_N08	hypothetical protein
107	O		-	-	-	BB_O08	hypothetical protein
107	P		-	BafPKo_P0008	BafACA1_P08	BB_P08	hypothetical protein
107	Q		-	-	-	BB_Q15	hypothetical protein
107	R	hypothetical protein	BAFK78_R008	-	BafACA1_R08	BB_R08	hypothetical protein
107	S	hypothetical protein	BAFK78_S008	BafPKo_S0008	BafACA1_S08	BB_S08	hypothetical protein
107	V	hypothetical protein	BAFK78_V008	BafPKo_V0008	BafACA1_V08	-	-
107	W		-	BafPKo_W0008	-	-	-
107	X		-	BafPKo_X0008	-	-	-
108	L		-	-	-	BB_L09	hypothetical protein
108	M		-	-	-	BB_M09	hypothetical protein
108	N	hypothetical protein	BAFK78_N009	BafPKo_N0009	-	BB_N09	hypothetical protein
108	O		-	-	-	BB_O09	hypothetical protein
108	P		-	BafPKo_P0009	BafACA1_P09	BB_P09	hypothetical protein
108	R	hypothetical protein	BAFK78_R009	-	BafACA1_R09	BB_R09	hypothetical protein
108	S	hypothetical protein	BAFK78_S009	BafPKo_S0009	BafACA1_S09	BB_S09	hypothetical protein
108	V	hypothetical protein	BAFK78_V009	BafPKo_V0009	BafACA1_V09	-	-
108	W		-	BafPKo_W0009	-	-	-
108	X		-	BafPKo_X0009	-	-	-
109	L		-	-	-	BB_L23	holin protein
109	M		-	-	-	BB_M23	holin protein
109	N	holin, BlyA family protein	BAFK78_N023	-	-	BB_N23	holin protein
109	O		-	-	-	BB_O23	holin protein
109	P		-	BafPKo_P0023	BafACA1_P23	BB_P23	holin protein
109	Q		-	-	-	BB_Q30	holin protein
109	R	holin, BlyA family protein	BAFK78_R023	-	BafACA1_R23	BB_R23	pore-forming hemolysin
109	S	holin, BlyA family protein	BAFK78_S023	-	BafACA1_S23	BB_S23	holin protein
109	V		-	-	BafACA1_V23	-	-
111	L		-	-	-	BB_L24	holin protein
111	M		-	-	-	BB_M24	holin protein
111	N	borrelia hemolysin accessory family protein	BAFK78_N024	BafPKo_N0024	-	BB_N24	holin protein
111	O		-	BafPKo_O0016	-	BB_O24	holin protein
111	P		-	BafPKo_P0024	BafACA1_P24	BB_P24	holin protein
111	Q		-	-	-	BB_Q31	holin protein
111	R	borrelia hemolysin accessory family protein	BAFK78_R024	-	BafACA1_R24	BB_R24	hemolysin accessory protein
111	S	borrelia hemolysin accessory family protein	BAFK78_S024	BafPKo_S0024	BafACA1_S24	BB_S24	holin protein
111	V	borrelia hemolysin accessory family protein	BAFK78_V024	BafPKo_V0024	BafACA1_V24	-	-
111	W		-	BafPKo_W0024	-	-	-
111	X		-	BafPKo_X0024	-	-	-
112	L		-	-	-	BB_L25	hypothetical protein
112	M		-	-	-	BB_M25	hypothetical protein				holin, BlyA family protein
112	N	borrelia burgdorferi BBR25 lipofamily protein	BAFK78_N025	-	-	BB_N25	hypothetical protein
112	O		-	BafPKo_O0017	-	BB_O25	hypothetical protein
112	P		-	BafPKo_P0025	BafACA1_P25	BB_P25	hypothetical protein
112	Q		-	-	-	BB_Q32	hypothetical protein
112	R	borrelia burgdorferi BBR25 lipofamily protein	BAFK78_R025	-	BafACA1_R25	BB_R25	hypothetical protein
112	S	borrelia burgdorferi BBR25 lipofamily protein	BAFK78_S025	BafPKo_S0025	BafACA1_S25	BB_S25	hypothetical protein
112	V	borrelia burgdorferi BBR25 lipofamily protein	BAFK78_V025	BafPKo_V0025	BafACA1_V25	-	-
112	W		-	BafPKo_W0025	-	-	-
112	X		-	BafPKo_X0025	-	-	-
113	AB		-	-	BafACA1_AB21	-	-
113	I	lipoprotein	BAFK78_I006*	BafPKo_I0014	BafACA1_I08	-	-
113	L		-	-	-	BB_L28	lipoprotein
113	M		-	-	-	BB_M28	lipoprotein
113	N	mlp lipofamily protein	BAFK78_N028	BafPKo_N0025	-	BB_N28	lipoprotein
113	O		-	BafPKo_O0020	-	BB_O28	lipoprotein
113	O		-	BafPKo_O0021	-	-	-
113	P		-	BafPKo_P0028	BafACA1_P30	BB_P28	surface lipoprotein
113	Q		-	BafPKo_Q0025	-	BB_Q35	protein MlpJ
113	R	mlp lipofamily protein	BAFK78_R028	-	BafACA1_R28	BB_R28	lipoprotein
113	S	mlp lipofamily protein	BAFK78_S028	BafPKo_S0028	BafACA1_S28	BB_S30	lipoprotein
113	S		-	BafPKo_S0029	-	-	-
113	V	mlp lipofamily protein	BAFK78_V028	BafPKo_V0028	BafACA1_V28	-	-
113	V		-	-	BafACA1_V29	-	-
113	W		-	BafPKo_W0028	-	-	-
113	X		-	BafPKo_X0028	-	-	-
114	L		-	-	-	BB_L41	hypothetical protein
114	N	hypothetical protein	BAFK78_N040	-	-	BB_N41	hypothetical protein
114	O		-	-	-	BB_O42	hypothetical protein
114	P		-	-	BafACA1_P43	BB_P40	hypothetical protein
114	Q		-	-	-	BB_Q48	hypothetical protein
114	R	hypothetical protein	BAFK78_R039	-	BafACA1_R39	BB_R43	hypothetical protein
114	S	hypothetical protein	BAFK78_S040	BafPKo_S0040	BafACA1_S40	-	-
114	V		-	BafPKo_V0041	-	-	-
114	W		-	BafPKo_W0039	-	-	-
115	L		-	-	-	BB_L42	hypothetical protein
115	M		-	-	-	BB_M41	hypothetical protein
115	N	hypothetical protein	BAFK78_N041	BafPKo_N0040	-	BB_N42	hypothetical protein
115	O		-	BafPKo_O0033	-	BB_O43	hypothetical protein
115	P		-	BafPKo_P0040	BafACA1_P44	BB_P41	hypothetical protein
115	Q		-	-	-	BB_Q49	hypothetical protein
115	R	hypothetical protein	BAFK78_R040	-	BafACA1_R40	BB_R44	hypothetical protein
115	S	hypothetical protein	BAFK78_S041	BafPKo_S0041	BafACA1_S41	BB_S44	hypothetical protein
115	V	hypothetical protein	BAFK78_V041	BafPKo_V0042	BafACA1_V43	-	-
115	W		-	BafPKo_W0040	-	-	-
115	X		-	BafPKo_X0041	-	-	-
117	AA		-	-	BafACA1_AA18	-	-
117	F	hypothetical protein	BAFK78_F015	-	BafACA1_F15	-	-
117	G		-	-	-	BB_G19	hypothetical protein
118	chrom	mutS2 family protein	BAFK78_096	BafPKo_0096	BafACA1_0099	BB_0098	endonuclease MutS2
118	chrom	DNA mismatch repair protein MutS	BAFK78_811	BafPKo_0825	BafACA1_0828	BB_0797	DNA mismatch repair protein MutS
119	chrom	penicillin binding transpeptidase domain protein	BAFK78_134	BafPKo_0134	BafACA1_0137	BB_0136	penicillin-binding protein
119	chrom	penicillin-binding protein 2	BAFK78_729	BafPKo_0742	BafACA1_0746	BB_0718	penicillin-binding protein
119	chrom	penicillin-binding, 1A family protein	BAFK78_743	BafPKo_0756	BafACA1_0760	BB_0732	penicillin-binding protein
120	chrom	bacterial flagellin family protein	BAFK78_145	BafPKo_0146	BafACA1_0148	BB_0147	flagellin
120	chrom	flagellar hook-associated protein 3	BAFK78_178	BafPKo_0179	BafACA1_0182	BB_0182	flagellar hook-associated protein FlgL
121	chrom	von Willebrand factor type A domain protein	BAFK78_168	BafPKo_0169	BafACA1_0172	BB_0172	von Willebrand factor type A domain-containing protein
121	chrom	von Willebrand factor type A domain protein	BAFK78_169	BafPKo_0170	BafACA1_0173	BB_0173	hypothetical protein
122	chrom	tRNA modification GTPase TrmE	BAFK78_175	BafPKo_0176	BafACA1_0179	BB_0179	tRNA modification GTPase
122	chrom	ribosome-associated GTPase EngA	BAFK78_509	BafPKo_0524	BafACA1_0526	BB_0508	GTPase Der
122	chrom	essential ribosomal biogenesis GTPase	BAFK78_652	BafPKo_0667	BafACA1_0670	BB_0643	ribosome biogenesis GTPase A
122	chrom	GTP-binding protein Era	BAFK78_669	BafPKo_0684	BafACA1_0687	BB_0660	GTPase Era
123	chrom	tetratricopeptide repeat family protein	BAFK78_057	BafPKo_0057	BafACA1_0059	BB_0058	hypothetical protein
123	chrom	tetratricopeptide repeat family protein	BAFK78_190	BafPKo_0191	BafACA1_0194	BB_0195	hypothetical protein
123	chrom	surface-located membrane protein 1 (lmp1)	BAFK78_208	BafPKo_0210	BafACA1_0213	BB_0210	hypothetical protein
123	chrom	tetratricopeptide repeat family protein	BAFK78_542	BafPKo_0557	-	BB_0542	hypothetical protein
123	chrom	tetratricopeptide repeat family protein	BAFK78_725	BafPKo_0738	BafACA1_0742	BB_0714	hypothetical protein
124	chrom	tRNA dihydrouridine synthase A family protein	BAFK78_222	BafPKo_0227	BafACA1_0228	BB_0225	tRNA-dihydrouridine synthase A
124	chrom	dihydrouridine synthase family protein	BAFK78_748	BafPKo_0761	BafACA1_0765	BB_0737	tRNA-dihydrouridine synthase
125	chrom	hypothetical protein	BAFK78_228	BafPKo_0233	BafACA1_0234	BB_0231	hypothetical protein
125	chrom	hypothetical protein	BAFK78_240	BafPKo_0246	BafACA1_0247	BB_0245	hypothetical protein
125	chrom	hypothetical protein	BAFK78_538	BafPKo_0553	-	BB_0538	hypothetical protein
127	chrom	heat shock protein HslVU, ATPase subunit HslU	BAFK78_291	BafPKo_0297	BafACA1_0298	BB_0295	ATP-dependent protease ATPase subunit HslU
127	chrom	ATP-dependent Clp protease, ATP-binding subunit ClpX	BAFK78_617	BafPKo_0632	BafACA1_0635	BB_0612	ATP-dependent protease ATP-binding subunit ClpX
127	chrom	ATP-dependent zinc metalloprotease FtsH	BAFK78_803	BafPKo_0817	BafACA1_0820	BB_0789	ATP-dependent zinc metalloprotease FtsH
128	chrom	UDP-N-acetylmuramoyl-tripeptide--D-alanyl-D- alani ne ligase family protein	BAFK78_300	BafPKo_0306	BafACA1_0307	BB_0304	UDP-N-acetylmuramoyl-tripeptide--D-alanyl-D- alanine ligas
128	chrom	UDP-N-acetylmuramoylalanine--D-glutamateligase	BAFK78_587	BafPKo_0601	BafACA1_0604	BB_0585	UDP-N-acetylmuramoylalanine--D-glutamate ligase
128	chrom	UDP-N-acetylmuramate--alanine ligase	BAFK78_830	BafPKo_0845	BafACA1_0848	BB_0817	UDP-N-acetylmuramate--L-alanine ligase
129	chrom	branched-chain amino acid transport system/permease component family protein	BAFK78_311	BafPKo_0317	BafACA1_0319	BB_0316	integral membrane protein
129	chrom	branched-chain amino acid transport system/permease component family protein	BAFK78_312	BafPKo_0318	BafACA1_0320	BB_0317	integral membrane protein
130	chrom	branched-chain amino acid transport system /permease component family protein	BAFK78_687	BafPKo_0703	BafACA1_0706	BB_0678	sugar ABC transporter permease
130	chrom	branched-chain amino acid transport system/permease component family protein	BAFK78_688	BafPKo_0704	BafACA1_0707	BB_0679	ribose/galactose ABC transporter permease
131	chrom	putative M18 family aminopeptidase 1	BAFK78_358	BafPKo_0365	BafACA1_0367	BB_0366	aminopeptidase
131	chrom	aminopeptidase I zinc metalloprotease family protein	BAFK78_635	BafPKo_0650	BafACA1_0653	BB_0627	aminopeptidase
132	chrom	response regulator	BAFK78_410	BafPKo_0417	BafACA1_0419	BB_0415	chemotaxis protein CheB
132	chrom	cheB methylesterase family protein	BAFK78_568	BafPKo_0583	BafACA1_0586	BB_0568	chemotaxis response regulator
133	chrom	hypothetical protein	BAFK78_473	BafPKo_0488	BafACA1_0490	BB_0471	hypothetical protein
133	chrom	calcineurin-like phosphoesterase family protein	BAFK78_506	BafPKo_0521	BafACA1_0523	BB_0505	hypothetical protein
135	chrom	Na+/H+ antiporter	BAFK78_646	BafPKo_0661	BafACA1_0664	BB_0637	Na+/H+ antiporter family
135	chrom	Na+/H+ antiporter	BAFK78_647	BafPKo_0662	BafACA1_0665	BB_0638	Na+/H+ antiporter
136	chrom	protein-export membrane protein SecD	BAFK78_661	BafPKo_0676	BafACA1_0679	BB_0652	protein translocase subunit SecD
136	chrom	protein-export membrane protein SecF	BAFK78_662	BafPKo_0677	BafACA1_0680	BB_0653	protein translocase subunit SecF
137	chrom	SUA5 domain protein	BAFK78_745	BafPKo_0758	BafACA1_0762	BB_0734	Sua5/YciO/YrdC/YwlC family protein
137	T		-	-	-	BB_T06	Sua5/YciO/YrdC/YwlC family protein
137	U		-	-	-	BB_U08	SUA5 subfamily protein
137	U		-	-	-	BB_U11	Sua5/YciO/YrdC/YwlC family protein
138	chrom		-	-	-	BB_0852	hypothetical protein
138	A		-	-	BafACA1_A01	-	-
138	AB		-	-	BafACA1_AB34	-	-
138	AB		-	-	BafACA1_AB35	-	-
138	I	type I restriction enzyme R	BAFK78_I003	BafPKo_I0017	BafACA1_I05	-	-
138	Q		-	BafPKo_Q0011	-	-	-
138	Q		-	BafPKo_Q0012	-	-	-
139	A	hypothetical protein	BAFK78_A010	BafPKo_A0009	BafACA1_A14	BB_A08	hypothetical protein
139	L		-	-	-	BB_L19	hypothetical protein
139	M		-	-	-	BB_M19	hypothetical protein
139	N	hypothetical protein	BAFK78_N019	BafPKo_N0019	-	BB_N19	hypothetical protein
139	O		-	BafPKo_O0011	-	BB_O19	hypothetical protein
139	P		-	BafPKo_P0019	BafACA1_P19	BB_P19	hypothetical protein
139	Q		-	-	-	BB_Q26	hypothetical protein
139	R	hypothetical protein	BAFK78_R019	-	BafACA1_R19	BB_R19	hypothetical protein
139	S	hypothetical protein	BAFK78_S019	BafPKo_S0019	BafACA1_S19	BB_S19	hypothetical protein
139	V	hypothetical protein	BAFK78_V019	BafPKo_V0019	BafACA1_V19	-	-
139	W		-	BafPKo_W0019	-	-	-
139	X		-	BafPKo_X0019	-	-	-
140	A	hypothetical protein	BAFK78_A011	BafPKo_A0010	BafACA1_A15	BB_A09	hypothetical protein
140	L		-	-	-	BB_L20	hypothetical protein
140	M		-	-	-	BB_M20	hypothetical protein
140	N	hypothetical protein	BAFK78_N020	BafPKo_N0020	-	BB_N20	hypothetical protein
140	O		-	BafPKo_O0012	-	BB_O20	hypothetical protein
140	P		-	BafPKo_P0020	BafACA1_P20	BB_P20	hypothetical protein
140	Q		-	-	-	BB_Q27	hypothetical protein
140	R	hypothetical protein	BAFK78_R020	-	BafACA1_R20	BB_R20	hypothetical protein
140	S	hypothetical protein	BAFK78_S020	BafPKo_S0020	BafACA1_S20	BB_S20	hypothetical protein
140	V	hypothetical protein	BAFK78_V020	BafPKo_V0020	BafACA1_V20	-	-
140	W		-	BafPKo_W0020	-	-	-
140	X		-	BafPKo_X0020	-	-	-
141	A	hypothetical protein	BAFK78_A012	BafPKo_A0011	BafACA1_A16	BB_A10	hypothetical protein
141	L		-	-	-	BB_L21	hypothetical protein
141	M		-	-	-	BB_M21	hypothetical protein
141	N	hypothetical protein	BAFK78_N021	BafPKo_N0021	-	-	-
141	O		-	BafPKo_O0013	-	BB_O21	hypothetical protein
141	P		-	BafPKo_P0021	BafACA1_P21	BB_P21	hypothetical protein
141	Q		-	-	-	BB_Q28	hypothetical protein
141	R	hypothetical protein	BAFK78_R021	-	BafACA1_R21	BB_R21	hypothetical protein
141	S	hypothetical protein	BAFK78_S021	BafPKo_S0021	BafACA1_S21	BB_S21	hypothetical protein
141	V	hypothetical protein	BAFK78_V021	BafPKo_V0021	BafACA1_V21	-	-
141	W		-	BafPKo_W0021	-	-	-
141	X		-	BafPKo_X0021	-	-	-
142	A	hypothetical protein	BAFK78_A013	BafPKo_A0012	BafACA1_A17	BB_A11	hypothetical protein
142	L		-	-	-	BB_L22	hypothetical protein
142	N	hypothetical protein	BAFK78_N022	BafPKo_N0022	-	-	-
142	O		-	BafPKo_O0014	-	BB_O22	hypothetical protein
142	P		-	BafPKo_P0022	BafACA1_P22	BB_P22	hypothetical protein
142	Q		-	-	-	BB_Q29	hypothetical protein
142	R	hypothetical protein	BAFK78_R022	-	BafACA1_R22	BB_R22	hypothetical protein
142	S	hypothetical protein	BAFK78_S022	BafPKo_S0022	BafACA1_S22	-	-
142	V	hypothetical protein	BAFK78_V022	BafPKo_V0022	BafACA1_V22	-	-
142	W		-	BafPKo_W0022	-	-	-
142	X		-	BafPKo_X0022	-	-	-
143	A	borrelia orf-D family protein	BAFK78_A016	BafPKo_A0014	BafACA1_A20	-	-
143	AA		-	BafPKo_AA0019	BafACA1_AA11	-	-
143	AB		-	-	BafACA1_AB24	-	-
143	AB		-	-	BafACA1_AB25	-	-
143	F	hypothetical protein	BAFK78_F022	-	BafACA1_F22	-	-
143	G		-	-	BafACA1_G13	BB_G25	hypothetical protein
143	L		-	-	-	BB_L26	hypothetical protein
143	M		-	-	-	BB_M26	hypothetical protein
143	N	borrelia orf-D family protein	BAFK78_N026	-	-	BB_N26	hypothetical protein
143	O		-	BafPKo_O0018	-	BB_O26	hypothetical protein
143	P		-	BafPKo_P0026	BafACA1_P26	BB_P26	hypothetical protein
143	Q		-	BafPKo_Q0023	-	BB_Q33	hypothetical protein
143	R	borrelia orf-D family protein	BAFK78_R026	-	BafACA1_R26	BB_R26	hypothetical protein
143	S	borrelia orf-D family protein	BAFK78_S026	BafPKo_S0026	BafACA1_S26	BB_S26	hypothetical protein
143	V	borrelia orf-D family protein	BAFK78_V026	BafPKo_V0026	BafACA1_V26	-	-
143	W		-	BafPKo_W0026	-	-	-
143	X		-	BafPKo_X0026	-	-	-
144	A	hypothetical protein	BAFK78_A024	BafPKo_A0022	BafACA1_A28	BB_A23	hypothetical protein
144	AA		-	BafPKo_AA0021	BafACA1_AA09	-	-
144	F	hypothetical protein	BAFK78_F024	-	BafACA1_F24	-	-
144	G		-	-	BafACA1_G11	BB_G27	hypothetical protein
144	L		-	-	-	BB_L37	protein BppB
144	M		-	-	-	BB_M36	BppB
144	N	hypothetical protein	BAFK78_N036	BafPKo_N0034	-	BB_N36	protein BppB
144	O		-	BafPKo_O0029	-	BB_O37	protein BppB
144	P		-	BafPKo_P0036	BafACA1_P38	BB_P36	protein BppB
144	Q		-	-	-	BB_Q44	protein BppB
144	R	hypothetical protein	BAFK78_R036	-	BafACA1_R36	BB_R37	BppB
144	S	hypothetical protein	BAFK78_S036	BafPKo_S0037	BafACA1_S36	BB_S39	protein BppB
144	V	hypothetical protein	BAFK78_V036	BafPKo_V0037	BafACA1_V38	-	-
144	W		-	BafPKo_W0035	-	-	-
144	X		-	BafPKo_X0036	-	-	-
145	A	phage terminase, large subunit, PBSX family	BAFK78_A029	BafPKo_A0027	BafACA1_A34	BB_A31	pbsx family phage terminase
145	L		-	-	-	BB_L43	phage terminase large subunit
145	M		-	-	-	BB_M42	phage terminase large subunit
145	N	phage terminase, large subunit, PBSX family	BAFK78_N042	BafPKo_N0041	-	BB_N43	phage terminase large subunit
145	O		-	BafPKo_O0034	-	BB_O44	phage terminase large subunit
145	P		-	BafPKo_P0041	BafACA1_P45	BB_P42	phage terminase large subunit
145	Q		-	-	-	BB_Q50	phage terminase large subunit
145	R	phage terminase, large subunit, PBSX family	BAFK78_R041	-	BafACA1_R41	BB_R45	phage terminase large subunit
145	S	phage terminase, large subunit, PBSX family	BAFK78_S042	BafPKo_S0042	BafACA1_S42	BB_S45	phage terminase large subunit
145	V	phage terminase, large subunit, PBSX family	BAFK78_V042	BafPKo_V0043	BafACA1_V44	-	-
145	W		-	BafPKo_W0041	-	-	-
145	X		-	BafPKo_X0042	-	-	-
146	A	hypothetical protein	BAFK78_A036	BafPKo_A0035	BafACA1_A41	BB_A38	phage portal protein
146	L		-	-	-	BB_L01	phage portal protein
146	M		-	-	-	BB_M01	phage portal protein
146	N	hypothetical protein	BAFK78_N001	BafPKo_N0001	-	BB_N01	hypothetical protein
146	O		-	BafPKo_O0001	-	BB_O01	hypothetical protein
146	P		-	BafPKo_P0001	BafACA1_P01	BB_P01	phage portal protein
146	R	hypothetical protein	BAFK78_R001	-	BafACA1_R01	BB_R01	hypothetical protein
146	S	hypothetical protein	BAFK78_S001	BafPKo_S0001	BafACA1_S01	BB_S01	phage portal protein
146	V	hypothetical protein	BAFK78_V001	BafPKo_V0001	BafACA1_V01	-	-
146	W		-	BafPKo_W0001	-	-	-
146	X		-	BafPKo_X0001	-	-	-
147	A	hypothetical protein	BAFK78_A037	BafPKo_A0036	BafACA1_A42	-	-
147	L		-	-	-	BB_L02	hypothetical protein
147	M		-	-	-	BB_M02	hypothetical protein
147	N	hypothetical protein	BAFK78_N002	BafPKo_N0002	-	BB_N02	hypothetical protein
147	O		-	-	-	BB_O02	hypothetical protein
147	P		-	BafPKo_P0002	BafACA1_P02	BB_P02	hypothetical protein
147	Q		-	-	-	BB_Q52	hypothetical protein
147	R	hypothetical protein	BAFK78_R002	-	BafACA1_R02	-	-
147	S	hypothetical protein	BAFK78_S002	BafPKo_S0002	BafACA1_S02	BB_S02	hypothetical protein
147	V	hypothetical protein	BAFK78_V002	BafPKo_V0002	BafACA1_V02	-	-
147	W		-	BafPKo_W0002	-	-	-
147	X		-	BafPKo_X0002	-	-	-
148	A	hypothetical protein	BAFK78_A038	BafPKo_A0037	BafACA1_A43	BB_A40	hypothetical protein	PFam148 members contain the protein of unknown function DUF228
148	L		-	-	-	BB_L03	hypothetical protein
148	L		-	-	-	BB_L04	hypothetical protein
148	M		-	-	-	BB_M03	hypothetical protein
148	M		-	-	-	BB_M04	hypothetical protein
148	M		-	-	-	BB_M05	hypothetical protein
148	N	hypothetical protein	BAFK78_N003	BafPKo_N0003	-	BB_N03	hypothetical protein
148	N	hypothetical protein	BAFK78_N004	BafPKo_N0004	-	BB_N04	hypothetical protein
148	N	hypothetical protein	BAFK78_N005	BafPKo_N0005	-	-	-
148	O		-	-	-	BB_O03	hypothetical protein
148	O		-	-	-	BB_O04	hypothetical protein
148	O		-	-	-	BB_O05	hypothetical protein
148	P		-	BafPKo_P0003	BafACA1_P03	BB_P03	hypothetical protein
148	P		-	BafPKo_P0004	BafACA1_P04	BB_P04	hypothetical protein
148	P		-	BafPKo_P0005	BafACA1_P05	-	-
148	Q		-	-	-	BB_Q12	hypothetical protein
148	Q		-	-	-	BB_Q53	hypothetical protein
148	Q		-	-	-	BB_Q54	hypothetical protein
148	R	hypothetical protein	BAFK78_R003	-	BafACA1_R03	BB_R03	hypothetical protein
148	R	hypothetical protein	BAFK78_R004	-	BafACA1_R04	BB_R04	hypothetical protein
148	R	hypothetical protein	BAFK78_R005	-	BafACA1_R05	BB_R05	hypothetical protein
148	S	hypothetical protein	BAFK78_S003	BafPKo_S0003	BafACA1_S03	BB_S03	hypothetical protein
148	S	hypothetical protein	BAFK78_S004	BafPKo_S0004	BafACA1_S04	BB_S04	hypothetical protein
148	S	hypothetical protein	BAFK78_S005	BafPKo_S0005	BafACA1_S05	-	-
148	V	hypothetical protein	BAFK78_V003	BafPKo_V0003	BafACA1_V03	-	-
148	V	hypothetical protein	BAFK78_V004	BafPKo_V0004	BafACA1_V04	-	-
148	V	hypothetical protein	BAFK78_V005	BafPKo_V0005	BafACA1_V05	-	-
148	W		-	BafPKo_W0003	-	-	-
148	W		-	BafPKo_W0004	-	-	-
148	W		-	BafPKo_W0005	-	-	-
148	X		-	BafPKo_X0003	-	-	-
148	X		-	BafPKo_X0004	-	-	-
148	X		-	BafPKo_X0005	-	-	-
149	A	hypothetical protein	BAFK78_A039	BafPKo_A0038	BafACA1_A44	BB_A41	hypothetical protein
149	L		-	-	-	BB_L06	hypothetical protein
149	M		-	-	-	BB_M06	hypothetical protein
149	N	hypothetical protein	BAFK78_N006	BafPKo_N0006	-	-	-
149	O		-	-	-	BB_O06	hypothetical protein
149	P		-	BafPKo_P0006	BafACA1_P06	BB_P06	hypothetical protein
149	Q		-	-	-	BB_Q13	hypothetical protein
149	R	hypothetical protein	BAFK78_R006	-	BafACA1_R06	BB_R06	hypothetical protein
149	S	hypothetical protein	BAFK78_S006	BafPKo_S0006	BafACA1_S06	BB_S06	hypothetical protein
149	V	hypothetical protein	BAFK78_V006	BafPKo_V0006	BafACA1_V06	-	-
149	W		-	BafPKo_W0006	-	-	-
149	X		-	BafPKo_X0006	-	-	-
150	A	hypothetical protein	BAFK78_A040	BafPKo_A0039	BafACA1_A45	BB_A42	hypothetical protein
150	L		-	-	-	BB_L07	hypothetical protein
150	M		-	-	-	BB_M07	hypothetical protein
150	N	hypothetical protein	BAFK78_N007	BafPKo_N0007	-	BB_N07	hypothetical protein
150	O		-	-	-	BB_O07	hypothetical protein
150	P		-	BafPKo_P0007	BafACA1_P07	BB_P07	hypothetical protein
150	Q		-	-	-	BB_Q14	hypothetical protein
150	R	hypothetical protein	BAFK78_R007	-	BafACA1_R07	BB_R07	hypothetical protein
150	S	hypothetical protein	BAFK78_S007	BafPKo_S0007	BafACA1_S07	BB_S07	hypothetical protein
150	V	hypothetical protein	BAFK78_V007	BafPKo_V0007	BafACA1_V07	-	-
150	W		-	BafPKo_W0007	-	-	-
150	X		-	BafPKo_X0007	-	-	-
151	A	hypothetical protein	BAFK78_A043	BafPKo_A0042	BafACA1_A48	BB_A45	hypothetical protein
151	L		-	-	-	BB_L10	hypothetical protein
151	M		-	-	-	BB_M10	hypothetical protein
151	N	hypothetical protein	BAFK78_N010	BafPKo_N0010	-	BB_N10	hypothetical protein
151	O		-	BafPKo_O0002	-	BB_O10	hypothetical protein
151	P		-	BafPKo_P0010	BafACA1_P10	BB_P10	hypothetical protein
151	Q		-	-	-	BB_Q17	hypothetical protein
151	R	hypothetical protein	BAFK78_R010	-	BafACA1_R10	BB_R10	hypothetical protein
151	S	hypothetical protein	BAFK78_S010	BafPKo_S0010	BafACA1_S10	BB_S10	hypothetical protein
151	V	hypothetical protein	BAFK78_V010	BafPKo_V0010	BafACA1_V10	-	-
151	W		-	BafPKo_W0010	-	-	-
151	X		-	BafPKo_X0010	-	-	-
152	A	hypothetical protein	BAFK78_A044	BafPKo_A0043	BafACA1_A49	BB_A46	hypothetical protein
152	L		-	-	-	BB_L11	hypothetical protein
152	M		-	-	-	BB_M11	hypothetical protein
152	N	hypothetical protein	BAFK78_N011	BafPKo_N0011	-	-	-
152	O		-	BafPKo_O0003	-	BB_O11	hypothetical protein
152	P		-	BafPKo_P0011	BafACA1_P11	BB_P11	hypothetical protein
152	Q		-	-	-	BB_Q18	hypothetical protein
152	R	hypothetical protein	BAFK78_R011	-	BafACA1_R11	BB_R11	hypothetical protein
152	S	hypothetical protein	BAFK78_S011	BafPKo_S0011	BafACA1_S11	BB_S11	hypothetical protein
152	V	hypothetical protein	BAFK78_V011	BafPKo_V0011	BafACA1_V11	-	-
152	W		-	BafPKo_W0011	-	-	-
152	X		-	BafPKo_X0011	-	-	-
153	A	hypothetical protein	BAFK78_A045	BafPKo_A0044	BafACA1_A50	BB_A47	hypothetical protein
153	AB		-	-	BafACA1_AB29	-	-
153	L		-	-	-	BB_L12	hypothetical protein
153	M		-	-	-	BB_M12	hypothetical protein
153	N	hypothetical protein	BAFK78_N012	BafPKo_N0012	-	BB_N12	hypothetical protein
153	O		-	BafPKo_O0004	-	BB_O12	hypothetical protein
153	P		-	BafPKo_P0012	BafACA1_P12	BB_P12	hypothetical protein
153	Q		-	BafPKo_Q0018	-	BB_Q19	hypothetical protein
153	R	hypothetical protein	BAFK78_R012	-	BafACA1_R12	BB_R12	hypothetical protein
153	S	hypothetical protein	BAFK78_S012	BafPKo_S0012	BafACA1_S12	BB_S12	hypothetical protein
153	V	hypothetical protein	BAFK78_V012	BafPKo_V0012	BafACA1_V12	-	-
153	W		-	BafPKo_W0012	-	-	-
153	X		-	BafPKo_X0012	-	-	-
154	A	hypothetical protein	BAFK78_A046	BafPKo_A0045	BafACA1_A51	BB_A48	hypothetical protein
154	AB		-	-	BafACA1_AB28	-	-
154	L		-	-	-	BB_L13	hypothetical protein
154	M		-	-	-	BB_M13	hypothetical protein
154	N	hypothetical protein	BAFK78_N013	BafPKo_N0013	-	-	-
154	O		-	BafPKo_O0005	-	BB_O13	hypothetical protein
154	P		-	BafPKo_P0013	BafACA1_P13	BB_P13	hypothetical protein
154	Q		-	BafPKo_Q0019	-	BB_Q20	hypothetical protein
154	R	hypothetical protein	BAFK78_R013	-	BafACA1_R13	BB_R13	hypothetical protein
154	S	hypothetical protein	BAFK78_S013	BafPKo_S0013	BafACA1_S13	BB_S13	hypothetical protein
154	V	hypothetical protein	BAFK78_V013	BafPKo_V0013	BafACA1_V13	-	-
154	W		-	BafPKo_W0013	-	-	-
154	X		-	BafPKo_X0013	-	-	-
155	A	hypothetical protein	BAFK78_A047	BafPKo_A0046	BafACA1_A52	BB_A49	hypothetical protein
155	AB		-	-	BafACA1_AB26	-	-
155	AB		-	-	BafACA1_AB27	-	-
155	L		-	-	-	BB_L14	hypothetical protein
155	M		-	-	-	BB_M14	hypothetical protein
155	N	hypothetical protein	BAFK78_N014	BafPKo_N0014	-	BB_N14	hypothetical protein
155	O		-	BafPKo_O0006	-	BB_O14	hypothetical protein
155	P		-	BafPKo_P0014	BafACA1_P14	BB_P14	hypothetical protein
155	Q		-	BafPKo_Q0020	-	BB_Q21	hypothetical protein
155	Q		-	BafPKo_Q0021	-	-	-
155	R	hypothetical protein	BAFK78_R014	-	BafACA1_R14	BB_R14	hypothetical protein
155	S	hypothetical protein	BAFK78_S014	BafPKo_S0014	BafACA1_S14	BB_S14	hypothetical protein
155	V	hypothetical protein	BAFK78_V014	BafPKo_V0014	BafACA1_V14	-	-
155	W		-	BafPKo_W0014	-	-	-
155	X		-	BafPKo_X0014	-	-	-
156	L		-	-	-	BB_L15	hypothetical protein
156	M		-	-	-	BB_M15	hypothetical protein
156	N	hypothetical protein	BAFK78_N015	BafPKo_N0015	-	BB_N15	hypothetical protein
156	O		-	BafPKo_O0007	-	BB_O15	hypothetical protein
156	P		-	BafPKo_P0015	BafACA1_P15	BB_P15	hypothetical protein
156	Q		-	-	-	BB_Q22	hypothetical protein
156	R	hypothetical protein	BAFK78_R015	-	BafACA1_R15	BB_R15	hypothetical protein
156	S	hypothetical protein	BAFK78_S015	BafPKo_S0015	BafACA1_S15	BB_S15	hypothetical protein
156	V	hypothetical protein	BAFK78_V015	BafPKo_V0015	BafACA1_V15	-	-
156	W		-	BafPKo_W0015	-	-	-
156	X		-	BafPKo_X0015	-	-	-
157	A	hypothetical protein	BAFK78_A049	BafPKo_A0048	BafACA1_A54	BB_A51	hypothetical protein
157	L		-	-	-	BB_L16	hypothetical protein
157	M		-	-	-	BB_M16	hypothetical protein
157	N	hypothetical protein	BAFK78_N016	BafPKo_N0016	-	-	-
157	O		-	BafPKo_O0008	-	BB_O16	hypothetical protein
157	P		-	BafPKo_P0016	BafACA1_P16	BB_P16	hypothetical protein
157	Q		-	-	-	BB_Q23	hypothetical protein
157	R	hypothetical protein	BAFK78_R016	-	BafACA1_R16	BB_R16	hypothetical protein
157	S	hypothetical protein	BAFK78_S016	BafPKo_S0016	BafACA1_S16	BB_S16	hypothetical protein
157	V	hypothetical protein	BAFK78_V016	BafPKo_V0016	BafACA1_V16	-	-
157	W		-	BafPKo_W0016	-	-	-
157	X		-	BafPKo_X0016	-	-	-
158	A	hypothetical protein	BAFK78_A051	BafPKo_A0050	BafACA1_A56	BB_A53	Bbs27 protein
158	A	hypothetical protein	BAFK78_A052	BafPKo_A0051	BafACA1_A57	BB_A54	hypothetical protein
158	AB		-	-	BafACA1_AB23	-	-
158	P		-	-	BafACA1_P27	-	-
158	S		-	-	-	BB_S27	hypothetical protein
159	A	hypothetical protein	BAFK78_A053	BafPKo_A0052	BafACA1_A58	-	-
159	L		-	-	-	BB_L17	hypothetical protein
159	M		-	-	-	BB_M17	hypothetical protein
159	N	hypothetical protein	BAFK78_N017	BafPKo_N0017	-	BB_N17	hypothetical protein
159	O		-	BafPKo_O0009	-	BB_O17	hypothetical protein
159	P		-	BafPKo_P0017	BafACA1_P17	BB_P17	hypothetical protein
159	Q		-	-	-	BB_Q24	hypothetical protein
159	R	hypothetical protein	BAFK78_R017	-	BafACA1_R17	BB_R17	hypothetical protein
159	S	hypothetical protein	BAFK78_S017	BafPKo_S0017	BafACA1_S17	BB_S17	hypothetical protein
159	V	hypothetical protein	BAFK78_V017	BafPKo_V0017	BafACA1_V17	-	-
159	W		-	BafPKo_W0017	-	-	-
159	X		-	BafPKo_X0017	-	-	-
160	A	hypothetical protein	BAFK78_A054	BafPKo_A0053	BafACA1_A59	-	-
160	L		-	-	-	BB_L18	hypothetical protein
160	M		-	-	-	BB_M18	hypothetical protein
160	N	hypothetical protein	BAFK78_N018	BafPKo_N0018	-	-	-
160	O		-	BafPKo_O0010	-	BB_O18	hypothetical protein
160	P		-	BafPKo_P0018	BafACA1_P18	BB_P18	hypothetical protein
160	Q		-	-	-	BB_Q25	hypothetical protein
160	R	hypothetical protein	BAFK78_R018	-	BafACA1_R18	BB_R18	hypothetical protein
160	S	hypothetical protein	BAFK78_S018	BafPKo_S0018	BafACA1_S18	BB_S18	hypothetical protein
160	V	hypothetical protein	BAFK78_V018	BafPKo_V0018	BafACA1_V18	-	-
160	W		-	BafPKo_W0018	-	-	-
160	X		-	BafPKo_X0018	-	-	-
161	AB		-	-	BafACA1_AB20	-	-	PFam161 similarities to PFam163
161	C		-	-	-	BBC05	hypothetical protein
161	L		-	-	-	BB_L29	hypothetical protein
161	M		-	-	-	BB_M29	hypothetical protein
161	N	ERF superfamily protein	BAFK78_N029	BafPKo_N0026	-	-	-
161	O		-	BafPKo_O0022	-	BB_O29	hypothetical protein
161	P		-	BafPKo_P0029	BafACA1_P31	BB_P29	hypothetical protein
161	Q		-	BafPKo_Q0026	-	BB_Q37	hypothetical protein
161	Q		-	BafPKo_Q0027	-	-	-
161	Q		-	BafPKo_Q0028	-	-	-
161	R	ERF superfamily protein	BAFK78_R029	-	BafACA1_R29	BB_R29	hypothetical protein
161	R		-	-	-	BB_R41	hypothetical protein
161	S	ERF superfamily protein	BAFK78_S029	BafPKo_S0030	BafACA1_S29	BB_S31	hypothetical protein
161	V	ERF superfamily protein	BAFK78_V029	BafPKo_V0029	BafACA1_V30	-	-
161	W		-	BafPKo_W0029	-	-	-
161	X		-	BafPKo_X0029	-	-	-
163	F		-	-	-	BB_F01	hypothetical protein	PFam163 (formerly 162-164) has similarities to PFam161
163	H	erp family protein	BAFK78_H002	BafPKo_H0021	BafACA1_H02	-	-	and contains Erp proteins like OspE/OspF/Elp
163	I	hypothetical protein	BAFK78_I008*	BafPKo_I0010	BafACA1_I09	-	-
163	I	hypothetical protein	BAFK78_I011*	BafPKo_I0012	BafACA1_I11	-	-
163	I	hypothetical protein	BAFK78_I012*	-	BafACA1_I12	-	-
163	L		-	-	-	BB_L39	ErpA8 protein
163	L		-	-	-	BB_L40	ErpB1 protein
163	M		-	-	-	BB_M38	ErpK protein
163	N	outer surface protein F	BAFK78_N038	BafPKo_N0036	-	BB_N38	protein ErpP
163	N		-	BafPKo_N0037	-	BB_N39	protein ErpQ
163	O		-	BafPKo_O0031	-	BB_O39	protein ErpL
163	O		-	-	-	BB_O40	protein ErpM
163	P		-	BafPKo_P0038	BafACA1_P41	BB_P38	protein ErpA
163	P		-	-	BafACA1_P42	BB_P39	protein ErpB
163	Q		-	-	-	BB_Q47	protein ErpX
163	R	erp42 protein	BAFK78_R038	-	BafACA1_R38	BB_R42	ErpY
163	S	borrelia outer surface E family protein	BAFK78_S038	BafPKo_S0039	BafACA1_S38	BB_S41	outer surface protein ErpG
163	S	erp family protein	BAFK78_S039	-	BafACA1_S39	-	-
163	V	bbK2.10	BAFK78_V038	BafPKo_V0039	BafACA1_V40	-	-
163	W		-	BafPKo_W0037	-	-	-
163	X		-	BafPKo_X0038	-	-	-
163	X		-	BafPKo_X0039	-	-	-
165	AB		-	-	BafACA1_AB14	-	-
165	C		-	-	-	BBC12	hypothetical protein
165	H	hypothetical protein	BAFK78_H003*	-	-	-	-
165	I		-	-	BafACA1_I13	-	-
165	L		-	-	-	BB_L36	protein BppA
165	M		-	-	-	BB_M35	BppA
165	N	hypothetical protein	BAFK78_N035	BafPKo_N0033	-	BB_N35	protein BppA
165	O		-	BafPKo_O0028	-	BB_O36	protein BppA
165	P		-	BafPKo_P0035	BafACA1_P37	BB_P35	protein BppA
165	Q		-	BafPKo_Q0034	-	BB_Q43	protein BppA
165	R	hypothetical protein	BAFK78_R035	-	BafACA1_R35	BB_R36	BppA
165	S	hypothetical protein	BAFK78_S035	BafPKo_S0036	BafACA1_S35	BB_S38	protein BppA
165	V	hypothetical protein	BAFK78_V035	BafPKo_V0036	BafACA1_V37	-	-
165	W		-	BafPKo_W0034	-	-	-
165	X		-	BafPKo_X0035	-	-	-
167	Q		-	BafPKo_Q0015	-	BB_Q67	adenine specific DNA methyltransferase	BB_Q67 PFam 167, but fused to 102 (Casjens 2012)
170	AC	putative vls recombination cassette	BAFK78_AC029-39	BafPKo_AC0019	-	-	-
170	AC	similar to outer surface lipoprotein VlsE	BAFK78_AC040*	BafPKo_AC0020	-	-	-
170	F		-	-	-	BB_F0041	outer surface protein VlsE1
171	A	OMS28 porin family protein	BAFK78_A069	BafPKo_A0069	BafACA1_A74	BB_A74	outer membrane porin OMS28
171	J		-	-	-	BB_J11	hypothetical protein
176	chrom	holliday junction DNA helicase RuvB	BAFK78_022	BafPKo_0022	BafACA1_0022	BB_0022	Holliday junction DNA helicase RuvB
176	chrom	DNA polymerase III, subunits gamma and tau	BAFK78_464	BafPKo_0479	BafACA1_0480	BB_0461	DNA polymerase III subunits gamma and tau
176	chrom	DNA polymerase III subunit gamma/tau	BAFK78_777	BafPKo_0790	BafACA1_0794	BB_0765	hypothetical protein
177	chrom	spoU rRNA Methylase family protein	BAFK78_051	BafPKo_0051	BafACA1_0053	BB_0052	tRNA/rRNA methyltransferase
177	chrom	RNA 2'-O ribose methyltransferase substrate binding family protein	BAFK78_516	BafPKo_0531	-	-	-
178	chrom	asparaginyl-tRNA synthetase	BAFK78_099	BafPKo_0099	BafACA1_0102	BB_0101	asparagine--tRNA ligase
178	chrom	aspartyl-tRNA synthetase	BAFK78_444	BafPKo_0457	BafACA1_0457	BB_0446	aspartate--tRNA ligase
179	chrom	GTPase of unknown function family protein	BAFK78_232	BafPKo_0237	BafACA1_0238	BB_0235	ribosome-binding ATPase
179	chrom	GTP-binding protein Obg/CgtA	BAFK78_794	BafPKo_0807	BafACA1_0811	BB_0781	GTPase Obg
180	chrom	hypothetical protein	BAFK78_744	BafPKo_0757	BafACA1_0761	BB_0733	hypothetical protein
181	AA		-	-	BafACA1_AA15	-	-
181	F	hypothetical protein	BAFK78_F018	-	BafACA1_F18	-	-
181	G		-	-	-	BB_G0036	hypothetical protein
182	AA		-	BafPKo_AA0013	BafACA1_AA25	-	-
182	F	hypothetical protein	BAFK78_F008	-	BafACA1_F08	-	-
182	G		-	-	-	BB_G12	hypothetical protein
183	AA		-	BafPKo_AA0014	BafACA1_AA24	-	-
183	F	hypothetical protein	BAFK78_F009	-	BafACA1_F09	-	-
183	G		-	-	-	BB_G13	hypothetical protein
184	AA		-	BafPKo_AA0015	BafACA1_AA23	-	-
184	F	hypothetical protein	BAFK78_F010	-	BafACA1_F10	-	-
184	G		-	-	-	BB_G14	hypothetical protein
185	AA		-	BafPKo_AA0016	BafACA1_AA22	-	-
185	F	hypothetical protein	BAFK78_F011	-	BafACA1_F11	-	-
185	G		-	-	-	BB_G15	hypothetical protein
186	AA		-	-	BafACA1_AA21	-	-
186	F	hypothetical protein	BAFK78_F012	-	BafACA1_F12	-	-
186	G		-	-	-	BB_G16	hypothetical protein
187	AA		-	-	BafACA1_AA20	-	-	PFam187 similarities to PFam86
187	F	hypothetical protein	BAFK78_F013	-	BafACA1_F13	-	-
187	G		-	-	-	BB_G17	hypothetical protein
188	AA		-	-	BafACA1_AA19	-	-
188	F	hypothetical protein	BAFK78_F014	-	BafACA1_F14	-	-
188	G		-	-	-	BB_G18	hypothetical protein
189	AA		-	-	BafACA1_AA16	-	-
189	F	phage terminase, large subunit, PBSX family	BAFK78_F017	-	BafACA1_F17	-	-
189	G		-	-	-	BB_G21	hypothetical protein
190	AA		-	BafPKo_AA0020	BafACA1_AA10	-	-
190	F	hypothetical protein	BAFK78_F023	-	BafACA1_F23	-	-
190	G		-	-	BafACA1_G12	BB_G26	hypothetical protein
191	AA		-	BafPKo_AA0022	BafACA1_AA08	-	-
191	F	hypothetical protein	BAFK78_F025	-	BafACA1_F25	-	-
191	G		-	-	BafACA1_G10	BB_G28	hypothetical protein
192	AA		-	BafPKo_AA0025	BafACA1_AA06	-	-
192	AB		-	-	BafACA1_AB05	-	-
192	AC	hypothetical protein	BAFK78_AC004*	-	-	-	-
192	F	hypothetical protein	BAFK78_F028	-	BafACA1_F27	-	-
192	G		-	-	BafACA1_G06	BB_G30	hypothetical protein
192	Q		-	BafPKo_Q0048	-	-
194	N	putative lipoprotein	BAFK78_N039	-	-	-
a In some cases plasmids contain more than one plasmid partitioning protein of PFam32 (ParA). Proteins used for plasmid compatibility type assignment are marked.
b Genes in B. afzelii K78 with apparent signs of degradation are marked with an asterisk.
