# Supplementary material for: Complete Genome Sequence of Borrelia afzelii K78 and Comparative Genome Analysis
Source: PLoS One. 2015 Mar 23;10(3):e0120548. doi: 10.1371/journal.pone.0120548 (PMC4370689; doi:10.1371/journal.pone.0120548)
Supplement: S3 Table — Strain names and accession codes of: (A) Chromosomes and plasmids of the Borrelia strains compared in this work, (B) ospC (partial) sequences in the tree and network analysis (Fig. 2), (C) Sequences of the cp26 plasmids containing the intergenic region (Fig. 4). (XLSX) [file pone.0120548.s010.xlsx]

## Sheet: Accessions genomes
A - Sequence References (Genomes)
Shortname	Accession code	Description
Baf_K78_chromosome	CP009058.1	Borrelia afzelii K78 chromosome, complete sequence.
Baf_K78_cp26	CP009060.1	Borrelia afzelii K78 cp26 plasmid complete sequence.
Baf_K78_cp32-3	CP009070.1	Borrelia afzelii K78 cp32-3 plasmid complete sequence.
Baf_K78_cp32-4	CP009069.1	Borrelia afzelii K78 cp32-4 plasmid complete sequence.
Baf_K78_cp32-5	CP009071.1	Borrelia afzelii K78 cp32-5 plasmid complete sequence.
Baf_K78_cp32-9	CP009068.1	Borrelia afzelii K78 cp32-9 plasmid complete sequence.
Baf_K78_lp17	CP009061.1	Borrelia afzelii K78 lp17 plasmid complete sequence.
Baf_K78_lp28-1	CP009062.1	Borrelia afzelii K78 lp28-1 plasmid complete sequence.
Baf_K78_lp28-2	CP009063.1	Borrelia afzelii K78 lp28-2 plasmid complete sequence.
Baf_K78_lp28-3	CP009064.1	Borrelia afzelii K78 lp28-3 plasmid complete sequence.
Baf_K78_lp28-4	CP009065.1	Borrelia afzelii K78 lp28-4 plasmid complete sequence.
Baf_K78_lp28-8	CP009066.1	Borrelia afzelii K78 lp28-8 plasmid complete sequence.
Baf_K78_lp38	CP009067.1	Borrelia afzelii K78 lp38 plasmid complete sequence.
Baf_K78_lp54	CP009059.1	Borrelia afzelii K78 lp54 plasmid complete sequence.
Baf_ACA-1_gcontig_1113944962694_wgs	ABCU02000002.1	Borrelia afzelii ACA-1 gcontig_1113944962694 whole genome shotgun sequence.
Baf_ACA-1_gcontig_1113944962702_wgs	ABCU02000001.1	Borrelia afzelii ACA-1 gcontig_1113944962702 whole genome shotgun sequence.
Baf_ACA-1_cp26	NC_011650.1	Borrelia afzelii ACA-1 plasmid cp26 complete sequence.
Baf_ACA-1_cp32-1	NC_011647.1	Borrelia afzelii ACA-1 plasmid cp32-1 complete sequence.
Baf_ACA-1_cp32-3	NC_011651.1	Borrelia afzelii ACA-1 plasmid cp32-3 complete sequence.
Baf_ACA-1_cp32-4	NC_011649.1	Borrelia afzelii ACA-1 plasmid cp32-4 complete sequence.
Baf_ACA-1_cp32-5	NC_011648.1	Borrelia afzelii ACA-1 plasmid cp32-5 complete sequence.
Baf_ACA-1_lp17	NC_011789.1	Borrelia afzelii ACA-1 plasmid lp17 complete sequence.
Baf_ACA-1_lp28-1	NC_011787.1	Borrelia afzelii ACA-1 plasmid lp28-1 complete sequence.
Baf_ACA-1_lp28-2	NC_011788.1	Borrelia afzelii ACA-1 plasmid lp28-2 complete sequence.
Baf_ACA-1_lp28-3	NC_011793.1	Borrelia afzelii ACA-1 plasmid lp28-3 complete sequence.
Baf_ACA-1_lp28-4	NC_011791.1	Borrelia afzelii ACA-1 plasmid lp28-4 complete sequence.
Baf_ACA-1_lp28-7	NC_011794.1	Borrelia afzelii ACA-1 plasmid lp28-7 complete sequence.
Baf_ACA-1_lp32-10	NC_011790.1	Borrelia afzelii ACA-1 plasmid lp32-10 complete sequence.
Baf_ACA-1_lp38	NC_011792.1	Borrelia afzelii ACA-1 plasmid lp38 complete sequence.
Baf_ACA-1_lp54	NC_011786.1	Borrelia afzelii ACA-1 plasmid lp54 complete sequence.
Baf_PKo_chromosome	NC_017238.1	Borrelia afzelii PKo chromosome, complete genome.
Baf_PKo_cp26	NC_017229.1	Borrelia afzelii PKo plasmid cp26, complete sequence.
Baf_PKo_cp32-11	NC_017224.1	Borrelia afzelii PKo plasmid cp32-11, complete sequence.
Baf_PKo_cp32-12	NC_017225.1	Borrelia afzelii PKo plasmid cp32-12, complete sequence.
Baf_PKo_cp32-1	NC_017230.1	Borrelia afzelii PKo plasmid cp32-1, complete sequence.
Baf_PKo_cp32-3	NC_017226.1	Borrelia afzelii PKo plasmid cp32-3, complete sequence.
Baf_PKo_cp32-5	NC_017227.1	Borrelia afzelii PKo plasmid cp32-5, complete sequence.
Baf_PKo_cp32-7	NC_017231.1	Borrelia afzelii PKo plasmid cp32-7, complete sequence.
Baf_PKo_cp32-9	NC_017228.1	Borrelia afzelii PKo plasmid cp32-9, complete sequence.
Baf_PKo_lp17	NC_017232.1	Borrelia afzelii PKo plasmid lp17, complete sequence.
Baf_PKo_lp28-2	NC_017239.1	Borrelia afzelii PKo plasmid lp28-2, complete sequence.
Baf_PKo_lp28-3	NC_017233.1	Borrelia afzelii PKo plasmid lp28-3, complete sequence.
Baf_PKo_lp28-4	NC_017234.1	Borrelia afzelii PKo plasmid lp28-4, complete sequence.
Baf_PKo_lp28-7	NC_017235.1	Borrelia afzelii PKo plasmid lp28-7, complete sequence.
Baf_PKo_lp28-8	NC_017236.1	Borrelia afzelii PKo plasmid lp28-8, complete sequence.
Baf_PKo_lp32-10	NC_017240.1	Borrelia afzelii PKo plasmid lp32-10, complete sequence.
Baf_PKo_lp38	NC_017237.1	Borrelia afzelii PKo plasmid lp38, complete sequence.
Baf_PKo_lp54	NC_017241.1	Borrelia afzelii PKo plasmid lp54, complete sequence.
Baf_HLJ01_chromosome	CP003882.1	Borrelia afzelii HLJ01, complete genome.
Baf_Tom3107_chrom	CP009212.1	Borrelia afzelii Tom3107, complete genome.
Baf_Tom3107_cp26	CP009213.1	Borrelia afzelii Tom3107 plasmid cp26, complete sequence.
Baf_Tom3107_lp54	CP009214.1	Borrelia afzelii Tom3107 plasmid lp54, complete sequence.
Bbu_B31_chromosome	NC_001318.1	Borrelia burgdorferi B31 chromosome, complete genome.
Bbu_B31_cp9	NC_001904.1	Borrelia burgdorferi B31 plasmid cp9, complete sequence.
Bbu_B31_cp26	NC_001903.1	Borrelia burgdorferi B31 plasmid cp26, complete sequence.
Bbu_B31_cp32-1	NC_000948.1	Borrelia burgdorferi B31 plasmid cp32-1, complete sequence.
Bbu_B31_cp32-3	NC_000949.1	Borrelia burgdorferi B31 plasmid cp32-3, complete sequence.
Bbu_B31_cp32-4	NC_000950.1	Borrelia burgdorferi B31 plasmid cp32-4, complete sequence.
Bbu_B31_cp32-6	NC_000951.1	Borrelia burgdorferi B31 plasmid cp32-6, complete sequence.
Bbu_B31_cp32-7	NC_000952.1	Borrelia burgdorferi B31 plasmid cp32-7, complete sequence.
Bbu_B31_cp32-8	NC_000953.1	Borrelia burgdorferi B31 plasmid cp32-8, complete sequence.
Bbu_B31_cp32-9	NC_000954.1	Borrelia burgdorferi B31 plasmid cp32-9, complete sequence.
Bbu_B31_lp5	NC_000957.1	Borrelia burgdorferi B31 plasmid lp5, complete sequence.
Bbu_B31_lp17	NC_001849.2	Borrelia burgdorferi B31 plasmid lp17, complete sequence.
Bbu_B31_lp21	NC_000955.2	Borrelia burgdorferi B31 plasmid lp21, complete sequence.
Bbu_B31_lp25	NC_001850.1	Borrelia burgdorferi B31 plasmid lp25, complete sequence.
Bbu_B31_lp28-1	NC_001851.2	Borrelia burgdorferi B31 plasmid lp28-1, complete sequence.
Bbu_B31_lp28-2	NC_001852.1	Borrelia burgdorferi B31 plasmid lp28-2, complete sequence.
Bbu_B31_lp28-3	NC_001853.1	Borrelia burgdorferi B31 plasmid lp28-3, complete sequence.
Bbu_B31_lp28-4	NC_001854.1	Borrelia burgdorferi B31 plasmid lp28-4, complete sequence.
Bbu_B31_lp36	NC_001855.1	Borrelia burgdorferi B31 plasmid lp36, complete sequence.
Bbu_B31_lp38	NC_001856.1	Borrelia burgdorferi B31 plasmid lp38, complete sequence.
Bbu_B31_lp54	NC_001857.2	Borrelia burgdorferi B31 plasmid lp54, complete sequence.
Bbu_B31_lp56	NC_000956.1	Borrelia burgdorferi B31 plasmid lp56, complete sequence.

## Sheet: Accessions ospC
B - Sequence References (ospC in B. afzelii and B. burgdorferi B31)
Shortname	Accession code	Partial ospC sequence	Organism
A_K78 H	CP009060.1:BAFK78_B019	GACGAGTCTGCGAAAGGACCTAATCTTACAGAAATAAGCAAAAAAATTACAGATTCTAATGCATTTGTACTGGCTGTTAAAGAAGTTGAGACTTTGGTTTCATCTATAGATGAACTTGCTACTAAAGCTATTGGTAAAAAAATACAACAAAATAATGG---TTTAGGCGCCAATGCGGATAAAAACGGA------TCATTGTTAGCAGGAGCTTATGCAATATCAACC---CTAATAACAGAAAAATTAAAGGCATTG---AAAAATTCAGGAGAATTAAAGGCAAAAATTGAAGATGCTAAGAAATGTTCTGAAGATTTTACTAAAAAACTAGCTGCTGGGCATGCACAGCTTGGTATAGAC---------GGAGCTACTGATAATGATTCAAAAGAA…	Borrelia afzelii K78
A_Simon H	L42873	GACGAGTCTGCTAAAGGGCCTAATCTTACAGAAATAAGTAAAAAAATTACAAATTCTAATGCATTTGTACTTGCTGTTAAAGAAGTTGAGACTTTGGTTGCATCTATAGATGAACTTGCTACTAAAGCTATTGGTAAAAAAATAAAA---AATGATGGCACTTTAGAGAACGAAGCAAATCACAACGGA------TCATTGTTAGCGGGAGCTTATGCAATATCAAAT---CTAATAAAACAAAAATTAGATGGATTG---AAAGGTTTAGAAGGATTAAATAAGGAAATTGCGGAGGCCAAGAACTGTTCTGAAGCATTTACTAAAAAACTAAAAGAGAAGCACACAGATCTTGGGAAAGAG---------AATGCTACCGATGAAGATGCAAAAAAA…	Borrelia afzelii Simon
CH_isol-NE4053	JX103490	GACGAGTCTGCGAAAGGGCCTAATCTTACAGAAATAAGCAAAAAAATTACAGATTCTAATGCATTTGTACTTGCTGTTAAAGAAGTTGAGACTTTGGTTTCATCTATAGATGAACTTGCCAATAAAGCTATTGGTAAAAAAATACAACAA---AATGG---TTTAGGCGCCGAAGCGAATCGCAACGAA------TCATTGTTAGCAGGAGTTCATGAAATATCAACA---CTAATAACAGAAAAATTAAGTAAATTG---AAAAATTCAGGAGAATTAAAGGCAAAAATTGAAGATGCTAAGAAATGTTCTGAAGAATTTACTAATAAACTAAGAGTTAGTCATGCAGATCTTGGTAAACAA---------GGTGTTAATGACGATGATGCAAAAAAA…	Borrelia afzelii isol-NE4053
CH_VS461	D49379	GATGAGTCTGCGAAAGGACCTAATCTTACAGAAATAAGCAAAAAAATTACAGATTCCAATGCAGTTGTACTAGCTGTGAAAGAAGTTGAGGCTTTGCTTTCATCTATAGATGAACTTGCT---AAAACTATTGGTAAAAAAATAGAGGCA---AATGG---TTTGGGTAACGAAGCGGATAAAAACGGA------TCATTATTAGCAGGAGCCTATGCAATATCAACC---CTAATAAAACAAAAATTAGATGGATTG---AAAGGTCTAGAAGGATTAAATAAAGAAATTGCGGAGGCCAAGAAATGTTCCGAAGCATTTACTAAAAAGCTACAAGATAGTAACGCAGATCTTGGAAAACAT---------AATGCTACTGATGCTGATTCAAAAGAA…	Borrelia afzelii VS461
CZ_BRZ30	JN828676	GACGAGTCTGCTAAAGGGCCTAATCTTACAGAAATAAGTAAAAAAATTACAGATTCTAATGCATTTGTACTTGCTGTTAAAGAAGTTGAGACTTTGGTTGCATCTATAGATGAACTTGCTACTAAAGCTATTGGTAAAAAAATAAAA---AATGATGGCACTTTAGATAACGAAGCAAATCACAATGGA------TCATTGTTAGCAGGAGCCTATGCAATATCAACT---CTAATAACACAAAAATTAAGTGTATTG------AATTCAGAAGAATTAAAGGCAGAAATTGTAAAGGCTAAGAAATGTTCCGAAGACTTTACTAAAAAACTAAAAGATAAGCACACAGAACTTGGTAAACAG---------GATGCTAATGATGATGATGCAAAAAAA…	Borrelia afzelii BRZ30
CZ_BRZ31	JN828672	GATGAGTCTGCGAAAGGACCTAATCTTACAGAAATAAGCAAAAAAATTACAGATTCCAATGCAGTTGTACTAGCTGTGAAAGAAGTTGAGGCTTTGCTTTCATCTATAGATGAACTTGCT---AAAACTATTGGTAAAAAAATAGAGGCA---AATGG---TTTGGGTAACGAAGCGGATAAAAACACC------TCATTGTTGGCGGGAGCCTATTCAATATCAAGC---CTAATAACAAAAAAATTAGAGGGATTGATCAAAAATTCAGGAGAATTAAAGACAGAAGTTGAAAAGGCTAAGAACGCTTCTGCAGCATTTACTAATAAATTAAAAACTAGTCATGCACAACTTGGGGCGGCG---AATGGTGGTGCTACTGATGCTCATGCAAAAGAA…	Borrelia afzelii BRZ31
CZ_DQ186902	DQ186902	GATGAGTCTGCGAAAGGGCCTAATCTTACAGAAATAAGCAAAAAAATTACAGATTCCAATGCATTTGTACTAGCTGTTAAAGAAGTTGAGACTTTGGTTTCATCTATAGATGAACTTGCT---AGCGCTATTGGTCAAAAAATAGACCAA---AATGG---TTTAGCTGCTGAT---GCGGCTGATCACAACACCTCATTGTTAGCAGGAGCCTATGCAATATCAGCC---CTAATAAAACAAAAATTAGATGGATTG---AAAGGTCCAGAAGGGTTAAATAAAGAAATTGATGAGGCTAAGAAATGTTCTGATGCATTTACTAATAAATTAAAAAATAGTCATGCAGAGCTTGGGGCGGCG---AATGGTGCTACTACTGCTGATAATGCAAAAAGA…	Borrelia afzelii DQ186902
D_PBo Hinv	X81521	GACGAGTCTGCGAAAGGGCCTAATCTTACAGAAATAAGCAAAAAAATTACAGATTCTAATGCATTTGTACTTGCTGTTAAAGAAGTTGAGACTTTGGTTTTATCTATAGATGAACTTGCTAAGAAAGCTATTGGTCAAAAAATAGACAATAATAATGG---TTTAGCTGCTTTAAATAATCAGAATGGA------TCGTTGTTAGCAGGAGCCTATGCAATATCAACC---CTAATAACAGAAAAATTGAGTAAATTG---AAAAATTTAGAAGAATTAAAGACAGAAATTGCAAAGGCTAAGAAATGTTCCGAAGAATTTACTAATAAACTAAAAAGCGGTCATGCAGATCTTGGCAAACAG---------GATGCTACCGATGAACATGCAAAAGCA…	Borrelia afzelii PBo
D_PGau Hinv	AF230185	GACGAGTCTGCGAAAGGGCCTAATCTTACAGAAATAAGCAAAAAAATTACAGATTCTAATGCATTTGTACTTGCTGTTAAAGAAGTTGAGACTTTGGTTTTATCTATAGATGAACTTGCTAAGAAAGCTATTGGTCAAAAAATAGACAATAATAATGG---TTTAGCTGCTTTAAATAATCAGAATGGA------TCGTTGTTAGCAGGAGCCTATGCAATATCAACC---CTAATAACAGAAAAATTGAGTAAATTG---AAAAATTTAGAAGAATTAAAGACAGAAATTGCAAAGGCTAAGAAATGTTCCGAAGAATTTACTAATAAACTAAAAAGTGGTCATGCAGATCTTGGCAAACAG---------GATGCTACCGATGATCATGCAAAAGCA…	Borrelia afzelii PGau
D_PKo H	X62162	GACGAGTCTGCGAAAGGGCCTAATCTTACAGAAATAAGCAAAAAAATTACAGATTCTAATGCATTTGTACTTGCTGTTAAAGAAGTTGAGACTTTGGTTTTATCTATAGATGAACTTGCTAAGAAAGCTATTGGTCAAAAAATAGACAATAATAATGG---TTTAGCTGCTTTAAATAATCAGAATGGA------TCGTTGTTAGCAGGAGCCTATGCAATATCAACC---CTAATAACAGAAAAATTGAGTAAATTG---AAAAATTTAGAAGAATTAAAGACAGAAATTGCAAAGGCTAAGAAATGTTCCGAAGAATTTACTAATAAACTAAAAAGTGGTCATGCAGATCTTGGCAAACAG---------GATGCTACCGATGATCATGCAAAAGCA…	Borrelia afzelii PKo
D_PLud H	AB009898	GACGAGTCTGCGAAAGGACCTAATCTTACAGAAATAAGCAAAAAAATTACAGATTCTAATGCATTTGTACTGGCTGTTAAAGAAGTTGAGACTTTGGTTTCATCTATAGATGAACTTGCT---AAAGCTATTGGTAAAAAAATAGATAACAATAATGG---TTTAAGTGCTAATGCGAATTTAAACACC------TCGTTGTTAGCAGGAGCCTATGCAATATCAACC---CTAATAAAACAAAAATTAGAGGGATTG---AAAGGTCTAGAAGGATTAAAGGAAAAAATTGAAAAGGCTAAGAACGCTTCTGCAGCATTTACTAATAAATTAAAAAATAGTCATGCAGAGCTTGGAGTGGCGGCGAATGGTGGTGCTACTGATGCTCATGCAAAAGAA…	Borrelia afzelii PLud
DK_DK1 H	AB009891	GACGAGTCTGCGAAAGGACCTAATCTTACAGAAATAAGCAAAAAAATTACAGATTCTAATGCATTTGTACTGGCTGTTAAAGAAGTTGAGACTTTGGTTTCATCTATAGATGAACTTGCT---AAAGCTATTGGTAAAAAAATAGATAACAATAATGG---TTTAAGTGCTAATGCGAATTTAAACACC------TCGTTGTTAGCAGGAGCCTATGCAATATCAACC---CTAATAAAACAAAAATTAGATGGATTG---AAAGGTCTAGAAGGATTAAAGGAAAAAATTGAAAAGGCTAAGAACGCTTCTGCAGCATTTACTAATAAATTAAAAAATAGTCATGCAGAGCTTGGAGTGGCGGGGAATGGTGCTACTACTGATGAAGATGCACAAAAA…	Borrelia afzelii DK1
DK_DK15 H	AB009894	GACGAGTCTGCGAAAGGGCCTAATCTTACAGAAATAAGCAAAAAAATTACAGATTCTAATGCATTTGTACTTGCTGTTAAAGAAGTTGAGACTTTGGTTTCATCTATAGATGAACTTGCTACTAAAGCTATTGGTAAAAAAATACAACAAAACAATGG---TTTAGCTGCTGAAGCAGATAAAAACGGA------TCATTGTTAGCGGGAGCTTATGCAATATCAAAT---TTAATAAAACAAAAATTAGATGGATTG---AAAGGTTTAGAAGGATTAAATAAGGAAATTGCGGAGGCCAAGAAATGTTCCGAAGCATTTACTAAAAAGCTACAAGATAGTAACGCAGATCTTGGGAAACAT---------GATGCTACTGATGCTGATGCAAAAAAA…	Borrelia afzelii DK15
DK_DK2 Hinv	X84766	GACGAGTCTGCGAAAGGGCCTAATCTTACAGAAATAAGCAAAAAAATTACAGATTCTAATGCATTTGTACTTGCTGTTAAAGAAGTTGAGACTTTGGTTTTATCTATAGATGAACTTGCTAAGAAAGCTATTGGTCAAAAAATAGACAATAATAATGG---TTTAGCTGCTTTAAATAATCAGAATGGA------TCGCTGTTAGCAGGAGCCTATGCAATATCAACC---CTAATAACAGAAAAATTGAGTAAATTG---AAAAATTTAGAAGAATTAAAGACAGAAATTGCAAAGGCTAAGAAATGTTCCGAAGAATTTACTAATAAACTAAAAAGTGGTCATGCAGATCTTGGCAAACAG---------GATGCTACCGATGATCATGCAAAAGCA…	Borrelia afzelii DK2
DK_DK21 H	X84767	GACGAGTCTGCGAAAGGGCCTAATCTTACAAAAATAAGCAAAAAAATTACAGATTCTAATGCATTTGTACTTGCTGTTAAAGAAGTTGAGACTTTGGTTTTATCTATAGATGAACTTGCTAAGAAAGCTATTGGTCAAAAAATAGACAATGATAATGG---TTTAGCTGCTTTAAATAATCAGAATGGA------TCGTTGTTAGCAGGAGCCTATGCAATATCAACC---CTAATAACAGAAAAATTGAGTAAATTG---AAAAATTTAGAAGAATTAAAGACAGAAATTGCAGAGGCTAAGAAATGTTCCGAAGAATTTACTAATAAACTAAAAAGTGGTCATGCAGATCTTGGCAAACAG---------GATGCTACCGATGATCATGCAAAAGCA…	Borrelia afzelii DK21
DK_DK22	X84769	GACGAGTCTGCGAAAGGGCCTAATCTTACAGAAATAAGCAAAAAAATTACAGATTCTAATGCATTTGTACTGGCTGTTAAAGAAGTTGAGACTTTGGTTTCATCTATAGATGAACTTGCT---AAAGCTATTGGTAAAAAAATAGATAACAATAATGG---TTTAAGTGCTAATGCGAATTTAAACACC------TCATTGTTAGCAGGAGCCTATGCAATATCAACT---CTAATAACACAAAAATTAAGTGTATTG------AATTCAGAAGGATTAAAGGAAAAAATTGAAAAGGCTAAGAACGCTTCTGCAGCATTTACTAATAAATTAAAAAATAGTCATGCAGAGCTTGGAGTGGCGGGGAATGGTGCTACTACTGATGAAAATGCACAAAAA…	Borrelia afzelii DK22
DK_DK3 Hinv	X84771	GACGAGTCTGCGAAAGGGCCTAATCTTACAGAAATAAGCAAAAAAATTACAGATTCTAATGCATTTGTACTTGCTGTTAAAGAAGTTGAGACTTTGGTTTTATCTATAGATGAACTNGCTAAGAAAGCTATTGGTCAAAAAATAGACAATAATAATGG---TTTAGCTGCTTTAAATAATCAGAATGGA------TCGTTGTTAGCAGGAGCCTATGCAATATCAACC---CTAATAACAGAAAAATTGAGTAAATTG---AAAAATTTAGAAGAATTAAAGACAGAAATTGCAAAGGCTAAGAAATGTTCCGAAGAATTTACTAATAAACTTAAAAGTGGTCATGCAGATCTTGCCAAACAG---------GATGCTACCGATGATCATGCAAAAGCA…	Borrelia afzelii DK3
DK_DK4 H	AB009892	GATGAGTCTGCGAAAGGACCTAATCTTACAGAAATAAGCAAAAAAATTACAGATTCTAATGCATTTGTACTTGCTGTTAAAGAAGTTGAGACTTTGGTTTTATCTATAGATGAACTNGCTAAGAAAGCTATTGGTCAAAAAATAGACAATAATAATGG---TTTAGCTGCTTTAAATAGTCAGAATGGA------TCGTTGTTAGCAGGAGCCTATGCAATATCAACC---CTAATAACAGAAAAATTAAGTAAATTG---AAAAATTCAGAAGAGTTGATTAAAAAAATTGAAGAGGCTAAAAACTGTTCTGAAGCATTTACTAAAAAACTAAAAGAGAAGCACGCAGAGCTTGGGGCGGCG---AATGGTGCTACTACTGATGAGAATGCAAAAGCA…	Borrelia afzelii DK4
DK_DK5 Hinv	AB009893	GACGAGTCTGCGAAAGGGCCTAATCTTACAGAAATAAGCAAAAAAATTACAGATTCTAATGCATTTGTACTTGCTGTTAAAGAAGTTGAGACTTTGGTTTCATCTATAGATGAACTTGCCAATAAAGCTATTGGTAAAAAAATACAACAA---AATGG---TTTAGGCGCCGAAGCGAATCGCAACGAA------TCATTGTTAGCAGGAGTTCATGAAATATCAACA---CTAATAACAGAAAAATTAAGTAAATTG---AAAAATTCAGGAGAATTAAAGGCAAAAATTGAAGATGCTAAGAAATGTTCTGAAGAATTTACTAATAAACTAAGAGTTAGCCATGCAGATCTTGGTAAACAA---------GGTGTTAATGACGATGATGCAAAAAAA…	Borrelia afzelii DK5
DK_DK8 Hinv	X84776	GACGAGTCTGCGAAAGGGCCTAATCTTACAGAAATAAGCAAAAAAATTACAGATTCTAATGCATTTGTACTTGCTGTTAAAGAAGTTGAGACTTTGGTTTTATCTATAGATGAACTTGCTAAGAAAGCTATTGGTCAAAAAATAGACAATAATAATGG---TTTAGCTGCTTTACATAATCAGAATGGA------TCGTTGTTAGCAGGAGCCTATGCAATATCAACCACCCTAATAACAGAAAAATTAAGTAAATTG---AAAAATTTAGAAGAATTAAAGACAGAAATTGCAAAGGCTAAGAAATGTTCCGAAGAATTTACTAATAAACTAAAAAGTGGTCATGCAGATCTTGGCAAACAG---------GATGCTACCGATGATCATGCAAAAGCA…	Borrelia afzelii DK8
DK_DK9 Hinv	X84777	GACGAGTCTGCGAAAGGGCCTAATCTTACAGAAATAAGCAAAAAAATTACAGATTCTAATGCATTTGTACTTGCTGTTAAAGAAGTTGAGACTTTGGTTTCATCTATAGATGAACTTGCCAATAAAGCTATTGGTAAAAAAATACAACAA---AATGG---TTTAGGCGCCGAAGCGAATCGCAACGAA------TCATTGTTAGCAGGAGTTCATGAAATATCAACA---CTAATAACAGAAAAATTAAGTAAATTG---ATAAATTCAGGAGAATTAAAGGCAAAAATTGAGGATGCTAAGAAATGTTCTGAAGAATTTACTAATAAACTAAGAGTTAGTCATGCAGATCTTGGTAAACAA---------GGTGTTAATGACGATGATGCAAAAAAA…	Borrelia afzelii DK9
F_IBS11	FJ546548	GATGAGTCTGCGAAAGGACCTAATCTTACAGAAATAAGCAAAAAAATTACAGATTCTAATGCATTTGTACTGGCTGTTAAAGAAGTTGAGACTTTGCTTTCATCTATAGATGAACTTGCTACTAAAGCTATTGGTAAAAAAATACAACAAAATAATGG---TTTAGGCGCCAATGCGGATAAAAACGGA------TCATTGTTAGCAGGAGCTTATGCAATATCAACC---CTAATAACAGAAAAATTAAAGGCATTG---AAAAATTCAGGAGAATTAAAGGCAAAAATTGAAGATGCTAAGAAATGTTCTGAAGATTTTACTAAAAAACTAGCTGCTGGGCATGCACAGCTTGGTATAGAC---------GGAGCTACTGATAATGATTCAAAAGAA…	Borrelia afzelii IBS11
F_IP3 H	AF230184	GACGAGTCTGCGAAAGGGCCTAATCTTACAGAAATAAGCAAAAAAATTACAGATTCTAATGCATTTGTACTTGCTGTTAAAGAAGTTGAGACTTTGGTTTCATCTATAGATGAACTTGCTACTAAAGCTATTGGTAAAAAAATACAACAAAACAATGG---TTTAGCTGCTGAAGCAGATAAAAACGGA------TCATTGTTAGCGGGAGCTTATGCAATATCAAAT---CTAATAAAACAAAAATTAGATGGATTG---AAAGGTTTAGAAGGATTAAATAAGGAAATTGCGGAGGCCAAGAAATGTTCCGAAGCATTTACTAAAAAGCTACAAGATAGTAACGCAGATCTTGGGAAACAT---------GATGCTACTGATGCTGATGCAAAAAAA…	Borrelia afzelii IP3
F_IPT138	FJ546555	GACGAGTCTGCGAAAGGGCCTAATCTTACAGAAATAAGCAAAAAAATTACAGATTCTAATGCATTTGTACTGGCTGTTAAAGAAGTTGAGACTTTGGTTTCATCTATAAATGAACTTGCCACTCAAGCTATTGGTAAAAAAATAGACCAA---AATGG---TTTAGCTGCTGAAGCAGATAAAAACGGA------TCATTATTAGCAGGAGCCTATGCAATATCAACC---CTAATAAAACAAAAATTAGATGGATTG---AAAGGTCTAGAAGGATTAAATAAAGAAATTGCGGAGGCCAAGAAATGTTCCGAAGAATTTACTAATAAACTAAAAAGTGGTCATGCAGATCTTGGCAAGGAT------------GCTACCGATGAAAATGCAAAAAAA…	Borrelia afzelii IPT138
J_Asa1	AB000347	GACGAGTCTGCGAAAGGGCCTAATCTTACAGAAATAAGTAAAAAAATTACAAATTCTAATGCATTTGTACTTGCTGTTAAAGAAGTTGAGACTTTGGTTTCATCTATAGATGAACTTGCTAAGAAAGCTATTGGTCAAAAAATAGATCAACAAAATACCGGTTTATCTGCTTTAGCTGATCACAATGGA------TCATTATTAGCAGGAGCCTATGCAATATCAACT---CTAATAACAGAAAAATTGAGTAAATTG---AAAAATTTAGAAGAATTAAAGGCAGAAATTGCAAAGGTTAAGAACTGTTCTGAAGCATTTACTAAAAAACTAAAAGAGAAGCACACAGATCTTGGAAAAGAG---------AATGCTACCGATGATCATGCAAAAGCA…	Borrelia afzelii Asa1
J_ChY16p	AB009900	GACGAGTCTGCTAAAGGGCCTAATCTTACAGAAATAAGCAAAAAAATTACAGATTCTAATGCATTTGTACTGGCTGTTAAAGAAGTTGAGACTTTGGTTTCATCTATAGATGAACTTGCTACTAAAGCTATTGGTAAAAAAATACAACAAAACAATGG---TTTAGCTGCTGAAGCAGATAAAAACGGA------TCATTGTTAGCGGGAGCCTATGCAATATCAACC---CTAATAAAACAAAAATTAGATGGATTG---AAAGGTTTAGAAGGATTAAATAAGGAAATTGCGGAGGCCAAGAAATGTTCCGAAGCATTTACTAAAAAGCTACAAGATAGTAACGCAGATCTTGGAAAACAT---------GATGCTACTGATGCTGATGCAAAAAAA…	Borrelia afzelii ChY16p
J_F579	AB000344	GACGAGTCTGCGAAAGGGCCTAATCTTACAGAAATAAGCAAAAAAATTACAGATTCTAATGCATTTGTACTTGCTGTTAAAGAAGTTGAGACTTTGGTTTCTTCTATAGATGAACTTGCTAATAAAGCTATTGGTCAAAAAATACAAAAC---AATGG---TTTGAGTGCCGAACAGAATCAAAACGGA------TCATTATTAGCAGGAGCCTATGCAATATCAACC---CTAATAAAACAAAAACTAGATGGATTA---AAAGGTCTAGAAGGATTAAATAAAGAAGTTACAGAGGCCAAAAAATGTTCTCAAGACTTTATCAATAAACTAAAAGGTGGTCATGCAGAGCTTGGACTTGTT---------GCTGCTACTGATGCTAATGCAAAAGCA…	Borrelia afzelii F579
J_F580	AB000348	GACGAGTCTGCAAAAGGACCTAATCTTACAGAAATAAGCAAAAAAATTACAGATTCTAATGCATTTGTACTGGCTGTGAAAGAAGTTGAAACTTTGCTTTCATCTATAGATGAACTTGGCGCTAAAGCTATTGGTCAAAAAATAGGTCAA---AATGG---TTTAGAAGTTGATGGGGGGGGAGGTCAAAACACCGCATTGTTAGCAGGAGCCTATGCAATATCAGCC---CTAATAAAACAAAAATTAGATGTATTA---CAAGGTCCAGAAGGGTTAAATAAAGAAATTGATGAGGCTAAGAAATGTTCTGAAGCATTTACTAATAAATTAAAAGAGCAGCACCAAGACCTCGGAGCAGCG---AATGGTGCTGCTACTGCTGATAATGCAAAAAGA…	Borrelia afzelii F580
J_HT10	D49501	GACGAGTCTGCGAAAGGGCCTAATCTTACAGAAATAAGCAAAAAAATTACAGATTCTAATGCATTTGTACTTGCTGTTAAAGAAGTTGAGACTTTGGTTTCTTCTATAGATGAACTTGCTACTAAAGCTATTGGTCAAAAAATACAAAAC---AATGG---TTTAGCTGCTGAAGCAGATAAAAACGGA------TCATTATTAGCAGGAGCCTATGCAATATCAACC---CTAATAAAACAAAAATTAGATGGATTG---AAAGGTCTAGAAGGATTAAATAAAGAAATTGCGGAGGCCAAGAAATGTTCCGAAGCATTTACTAAAAAGCTACAAGATAGTAACGCAGATCTTGGAAAACAT---------AATGCTACTGATGCTGATTCAAAAGAA…	Borrelia afzelii HT10
J_HT25	D49502	GACGAGTCTGCGAAAGGGCCTAATCTTACAGAAATAAGCAAAAAAATTACAGATTCTAATGCATTTGTACTTGCTGTTAAAGAAGTTGAGACTTTGGTTTCTTCTATAGATGAACTTGCTAATAAAGCTATTGGTCAAAAAATACAAAAC---AATGG---TTTGAGTGCCGAACAGAATCAAAACGGA------TCATTATTAGCAGGAGCCTATGCAATATCAACC---CTAATAAAACAAAAACTAGATGGATTA---AAAGGTCTAGAAGGATTAAATAAAGAAATTACAGAGGCCAAAAAATGTTCTCAAGACTTTATCAATAAACTAAAAGGTGGTCATGCAGAGCTTGGACTTGTT---------GCTGCTACTGATGCTAATGCAAAAGCA…	Borrelia afzelii HT25
J_HT61	D49503	GACGAGTCTGCGAAAGGGCCTAATCTTACAGAAATAAGCAAAAAAATTACAGATTCTAATGCATTTGTACTTGCTGTTAAAGAAGTTGAGACTTTGGTTTTATCTATAGATGAACTTGCTACTAAAGCTATTGGTAAAAAAATACAACAAAATATTGG---TTTAGGCAACAATGCGGATAAAAACGGA------TCATTATTAGCAGGAGCTTATGCAATATCAACC---CTAATAACAGAAAAATTAAAGGCATTG---AAAAATTCAGGAGAATTAAATAAAGAAATTGAAAAAGCTAAGAAATGTTCTGAAGATTTTACTAAAAAACTAGGTGATGGGCATGCACATCTTGGTATAGAC---------GGAGCTACTGATAATGATTCAAAAGAA…	Borrelia afzelii HT61
J_JEM10 H	AB000350	GACGAGTCTGCGAAAGGGCCTAATCTTACAGAAATAAGTAAAAAAATTACAAATTCTAATGCATTTGTACTTGCTGTTAAAGAAGTTGAGACTTTGGTTTCATCTATAGATGAACTTGCTAAGAAAGCTATTGGTCAAAAAATAGATAACAATAATGG---TTTAAGTGCTAATGCGAATTTAAACACA------TCATTATTAGCAGGAGCCTATGCAATATCAACC---CTAATAAAACAAAAATTAGATGGATTG---AAAGGTCTAGAAGGATTAAAGGAAAAAATTGAAAAGGCTAAGAACTGTTCTGATGCATTTACTAATAAATTAAAAAATAGTCATGCAGAGCTTGGAGTGGCGAATAATGGTGCTACTACCGATGATCATGCAAAAGCA…	Borrelia afzelii JEM10
J_K205 H	AB000343	GACGAGTCTGCAAAAGGACCTAATCTTACAGAAATAAGCAAAAAAATTACAGATTCTAATGCATTTGTACTAGCTGTTAAAGAAGTTGAGACTTTAGTTTCATCTATAGATGAACTTGCCGCTCAAGCTATTGGTAAAAAAATACAAAAC---AATGG---TTTATCTGCTGAAGCAGATAAAAACGGA------TCATTGTTAGCCGGAGCTTATGCAATATCAGCC---CTAATAACAAAAAAATTAGATGAATTGACCAAAAATTCAGGAGAATTAAAAGGAGAAGTTGAAAAAGCTAAGAAATGTTCCGAAGAATTTACTAATAAACTAAAAAATAGTCATGCAGAGCTTGGGGCGGCG---AATGGTGCTACTACTGATGAAAATGCAAAAAAA…	Borrelia afzelii K205
J_KKU10	AB009902	AACGAGTCTGCGAAAGGGCCTAATCTTACAGAAATAAGTAAAAAAATTACAAATTCTAATGCATTTGTACTAGCTGTTAAAGAAGTTGAGACTTTAGTTTCATCTATAGATGAACTTGCCGCTCAAGCTATTGGTAAAAAAATACAAAAC---AATGG---TTTGACTGCCGAACAGAATAAAAACGGA------TCATTGTTGGCGGGAGCTTATGCAATATCAACC---CTGATAAAACAAAAATTAGATGGATTG---AAAGGTTTAGAAGGATTAAATAAGGAAATTGCGGAGGCCAAGAAATGTTCCGAAGCATTTACTAAAAAGCTACAAGATAGTAACGCAGATCTTGGGAAACAT---------GATGCTACTGATGCTGATGCAAAAAAA…	Borrelia afzelii KKU10
J_XB18h	AB009901	GACGAGTCTGCGAAAGGGCCTAATCTTACAGAAATAAGTAAAAAAATTACAGATTCTAATGCATTTGTACTTGCTGTTAAAGAAGTTGAGACTTTGGTTTTATCTATAGATGAACTTGCCAATAAAGCTATTGGTAAAAAAATACAACAA---AATGG---TTTAGGCGCCGAAGCGAATCGCAACGAA------TCATTGTTAGCAGGAGTTCATGAAATATCAACA---CTAATAACAGAAAAATTAAGTAAATTG---AAAAATTCAGGAGAATTAAAGGCAAAAATTGAAGATGCTAAGAAATGTTCTGAAGAATTTACTAATAAACTAAGAGTTAGTCATGCAGATCTTGGTAAACAA---------GGTGTTAATGACGATGATGCAAAAAAA…	Borrelia afzelii XB18h
ROK_934U H	AF098942	GACGAGTCTGCAAAAGGACCTAATCTTACAGAAATAAGCAAAAAAATTACAGATTCTAATGCATTTGTACTGGCTGTGAAAGAAGTTGAAGCTTTGCTTTCATCTATAGATGAACTTGGCGCTAAAGCTATTGGTCAAAAAATAGGTCAA---AATGG---TTTAGAAGTTGATGGGGGGGGAGGTCACAACACCACATTGTTAGCAGGAGCCTATGCAATATCAGCC---CTAATAAAACAAAAATTAGATGTATTA---CAAGGTCCAGAAGGGTTAAATAAAGAAATTGATGAGGCTAAGAAATGTTCTGAAGCATTTACTAATAAACTAAAAAATAGTCATGCAGAGCTTGGGGCGGCG---AATGGTGCTACTACTGATGAAAATGCAAAAAAA…	Borrelia afzelii 934U
ROK_isol-CJ2	AF334786	GACGAGTCTGCAAAAGGACCTAATCTTACAGAAATAAGCAAAAAAATTACAGATTCTAATGCATTTGTACTGGCTGTTAAAGAAGTTGAGACTTTGGTTTTATCTATAGATGAACTTGCTAAGAAAGCTATTGGTCAAAAAATAGACAATAATAATGG---TTTAGCTGCTTTAAATAATCAGAATGGA------TCGTTGTTAGCCGGAGCTTATGCAATATCAGCC---CTAATAACAAAAAAATTAGATGAATTGACCAAAAATTCAGGAGAATTAAAAGGAGAAGTTGAAAAAGCTAAGAAATGTTCCGAAGAATTTACTAATAAACTAAAAAATAGTCATGCAGAGCTTGGGGCGGCG---AATGGTGCTACTACTGATGAAAATGCAAAAAAA…	Borrelia afzelii isol-CJ2
ROK_isol-CJ3	AF334787	GACGAGTCTGCGAAAGGGCCTAATCTTACAGAAATAAGTAAAAAAATTACAGATTCTAATGCATTTGTACTTGCTGTTAAAGAAGTTGAGACTTTGGTTTCATCTATAGATGAACTTGCCAATAAAGCTATTGGTAAAAAAATACAACAA---AATGG---TTTGGGCGCCGAAGTGAATCGCAACGAA------TCATTGTTAGCAGGAGTTCATGAAATATCAACA---CTAATAACAGAAAAATTAAGTAAATTG---AAAAATTCAGGAGAATTAAAGGCAAAAATTGAAGATGCTAAGAAATGTTCTGAAGAATTTACTAATAAACTAAGAGTTAGTCATGCAGATCTTGGTAAACAA---------GGTGTTAATGACGATGATGCAAAAAAA…	Borrelia afzelii isol-CJ3
ROK_isol-KK1	AF334781	GACGAGTCTGCGAAAGGGCCTAATCTTACAGAAATAAGCAAAAAAATTACAGATTCTAATGCATTTGTACTTGCTGTGAAAGAAGTTGAGACTTTGGTTTCTTCTATAGATGAACTTGCTAATAAAGCTATTGGTCAAAAAATACAAAAC---AATGG---TTTGACTGCCGAACAGAATCAAAACGGC------TCATTGTTAGCAGGAGCCTATGCAATATCAACC---CTGATAAAACAAAAACTAGATGGATTA---AAAGGTCTAGAAGGATTAAATAAAGAAATTACAGAGGCCAAAAAATGTTCTCAAGACTTTATCAATAAACTAAAAGGTGGTCATGCAGAGCTTGGACTTGCT---------GCTGCTACTGATGCTAATGCAAAAGCA…	Borrelia afzelii isol-KK1
ROK_isol-KK2	AF334782	GACGAGTCTGCAAAAGGACCTAATCTTACAGAAATAAGCAAAAAAATTACAGATTCTAATGCATTTGTACTGGCTGTTAAAGAAGTTGAGACTTTGGTTTTATCTATAGATGAACTTGCTAAGAAAGCTATTGGTCAAAAAATAGACAATAATAATGG---TTTAGCTGCTTTAAATAATCAGAATGGA------TCGTTGTTAGCAGGAGCCTATGCAATATCAACT---CTAATAACAGAAAAATTGAGTAAATTG---AGAAATTTAGAAGAATTAAAGACAGAAATTGCAAAGGCTAAAAAATGTTCCGAAGAATTTACTAATAAACTAAAAAGTGGTCATGCAGATCTTGGCAAACAG---------GATGCTACCGATGAGCATGCAAAAGCA…	Borrelia afzelii isol-KK2
ROK_isol-KK5	AF334784	GACGAGTCTGCAAAAGGACCTAATCTTACAGAAATAAGCAAAAAAATTACAGATTCTAATGCATTTGTACTGGCTGTTAAAGAAGTTGAGACTTTGGTTTTATCTATAGATGAACTTGCTAAGAAAGCTATTGGTCAAAAAATAGACAATAATAATGG---TTTAGCTGCTTTAAATAATCAGAATGGA------TCGTTGTTAGCAGGAGCCTATGCAATATCAACT---CTAATAACAGAAAAATTGAGTAAATTG---AAAAATTTAGAAGAATTAAAGACAGAAATTGCAAAGGCTAAAAAATGTTCCGAAGAATTTACTAATAAACTAAAAAGTGGTCATGCAGATCTTGGCAAACAG---------GATGCTACCGATGAGCATGCAAAAGCA…	Borrelia afzelii isol-KK5
ROK_isol-KM10	AF334785	GACGAGTCTGCGAAAGGGCCTAATCTTACAGAAATAAGCAAAAAAATTACAGATTCTAATGCATTTGTACTTGCTGTGAAAGAAGTTGAGACTTTGGTTTCTTCTATAGATGAACTTGCTAATAAAGCTATTGGTCAAAAAATACAAAAC---AATGG---TTTGACTGCCGAACAGAATCAAAACGGC------TCATTGTTAGCAGGAGCCTATGCAATATCAACC---CTGATAAAACAAAAACTAGATGGATTA---AAAGGTCTAGAAGGATTAAATAAAGAAATTACAGAGGCCAAAAAATGTTCTCAAGACTTTATCAATAAACTAAAAGGTGGTCATGCAGAGCTTGGACTTGCT---------GCTGCTACTGATGCTAATGCAAAAGCA…	Borrelia afzelii isol-KM10
ROK_isol-KM4	AF334783	GACGAGTCTGCAAAAGGACCTAATCTTACAGAAATAAGCAAAAAAATTACAGATTCTAATGCATTTGTACTGGCTGTTAAAGAAGTTGAGACTTTGGTTTTATCTATAGATGAACTTGCTAAGAAAGCTATTGGTCAAAAAATAGACAATAATAATGG---TTTAGCTGCTTTAAATGATCAGAATGGA------TCGTTGTTAGCAGGAGCCTATGCAATATCAACT---CTAATAACAGAAAAATTG------------AAAAATTTAGAAGAATTAAAGACAGAAATTGCAAAGGCTAAAAAATGTTCCGAAGAATTTACTAATAAACTAAAAAGTGGTCATGCAGATCTTGGCAGACAG---------GATGCTACCGATGAGCATGCAAAAGCA…	Borrelia afzelii isol-KM4
RUS_isol-23-98	AY491403	GACGAGTCTGCGAAAGGGCCTAATCTTACAGAAATAAGCAAAAAAATTACAGATTCTAATGCATTTGTACTTGCTGTTAAAGAAGTTGAGACTTTGGTTTCTTCTATAGATGAACTTGCTAATAAAGCTATTGGTCAAAAAATACAAAAC---AATGG---TTTGATTGCCGAACAGAATCAAAACGGA------TCATTATTAGCAGGAGCCTATGCAATATCAACC---CTAATAAAACAAAAACTAGATGGATTA---AAAGGTCTAGAAGGATTAAATAAAGAAATTACAGAGGCCAAAAAATGTTCTCAAGACTTTATCAATAAACTAAAAGGTGGTCATGCAGAGCTTGGACTTGCT---------GCTGCTACTGATGCTAATGCAAAAGCA…	Borrelia afzelii isol-23-98
RUS_isol-37-97	AY491407	GACGAGTCTGCAAAAGGACCTAATCTTACAGAAATAAGCAAAAAAATTACAGATTCTAATGCATTTGTACTAGCTGTTAAAGAAGTTGAGACTTTAGTTTCATCTATAGATGAACTTGCCGCTCAAGCTATTGGTAAAAAAATACAAAAC---AATGG---TTTATCTGCTGAAGCAAATAAAAACGGA------TCATTGTTAGCCGGAGCTTATGCAATATCAGCC---CTAATAACAAAAAAATTAGATGAATTGACCAAAAATTCAGGAGAATTAAAAGGAGAAGTTGAAAAAGCTAAGAAATGTTCCGAAGAATTTACTAATAAACTAAAAAATAGTCATGCAGAGCTTGGGGCGGCG---AATGGTGCTACTACTGATGAAAATGCAAAAAAA…	Borrelia afzelii isol-37-97
RUS_isol-Nsk-05-06	EU979627	GACGAGTCTGCGAAAGGGCCTAATCTTACAGAAATAAGCAAAAAAATTACAGATTCTAATGCATTTGTACTTGCTGTTAAGGAAGTTGAGACTTTGGTTTCATCTATAGATGAACTTGCT---AGCGCTATTGGTAAAAAAATACAACAAAATAATGG---TTTAGGCGCCAATGTGGATAAAAACGGA------TCATTGTTAGCAGGAGCTTATGCAATATCAACC---CTAATAACAGAAAAATTAAAGGCATTG---AAAAATTCAGGAGAATTAAAGGCAAAAATTGAAGATGCTAAGAAATGTCCTGAAGATTTTACTAAAAAACTAGCTGCTGGGCATGCACAGCTTGGTATAGAC---------GGAGCTACTGATAATGATTCAAAAGAA…	Borrelia afzelii isol-Nsk-05-06
RUS_Tom3107	CP009213.1:P612_04455	GATGAGTCTGCGAAAGGGCCTAATCTTACAGAAATAAGCAAAAAAATTACAGATTCCAATGCATTTGTACTAGCTGTTAAAGAAGTTGAGACTTTGGTTTCATCTATAGATGAACTTGCT---AGCGCTATTGGTCAAAAAATAGACCAA---AATGG---TTTAGCTGCTGAT---GCGGCTGATCACAACACCTCATTGTTAGCAGGAGCCTATGCAATATCAGCC---CTAATAAAACAAAAATTAGATGTATTA---AAAGGTCCAGAAGGGTTAAATAAAGAAATTGATGAGGCTAAGAAATGTTCTGATGCATTTACTAATAAATTAAAAAATAGTCATGCAGAGCTTGGGGCGGCG---AATGGTGCTACTACTGCTGATAATGCAAAAAGA…	Borrelia afzelii Tom3107
S_13	FJ750336	GACGAGTCTGCGAAAGGGCCTAATCTTACAGAAATAAGCAAAAAAATTACAGATTCTAATGCATTTGTACTTGCTGTTAAAGAAGTTGAGACTTTGGTTTCTTCTATAGATGAGCTTGCTACTAAAGCTATTGGTCAAAAAATACAAAAC---AATGG---TTTAGCTGCTGAAGCAGATAAAAACGGA------TCATTATTAGCAGGAGCCTATGCAATATCAACC---CTAATAAAACAAAAATTAGATGGATTG---AAAGGTCTAGAAGGATTAAATAAAGAAATTGCGGAGGCCAAGAAATGTTCCGAAGCATTTACTAAAAAACTAAAAGAGAAGCACGCAGAACTTGGAGTTGCT---GCTGGTGCTACTACTGATGAGAATGCAAAAGCA…	Borrelia afzelii 13
S_15	FJ750334	GACGAGTCTGCGAAAGGACCTAATCTTACAGAAATAAGCAAAAAAATTACAGATTCTAATGCATTTGTACTGGCTGTTAAAGAAGTTGAGACTTTGGTTTCATCTATAGATGAACTTGCT---AAAGCTATTGGTAAAAAAATAGATAACAATAATGG---TTTAAGTGCTAATGCGAATTTAAACACC------TCGTTGTTAGCAGGAGCCTATGCAATATCAACC---CTAATAAAACAAAAATTAGATGGATTG---AAAGGTCTAGAAGGATTAAAGGAAAAAATTGAAAAGGCTAAGAACGCTTCTGCAGCATTTACTAATAAATTAAAAAATAGTCATGCAGAGCTTGGAGTGGCGGGGAATGGTGCTACTACTGATGAANATGCACAAAAA…	Borrelia afzelii 15
S_1b	FJ750333	GACGAGTCTGCGAAAGGGCCTAATCTTACAGAAATAAGCAAAAAAATTACAGATTCTAATGCATTTGTACTTGCTGTTAAAGAAGTTGAGACTTTGGTTTTATCTATAGATGAACTTGCTAAGAAAGCTATTGGTCAAAAAATAGACAATAATAATGG---TTTAGCTGCTTTAAATAATCAGAATGGA------TCGTTGTTAGCAGGAGCCTATGCAATATCAACC---CTAATAACAGAAAAATTGAGTAAATTG---AAAAATTTAGAAGAATTAAAGACAGAAATTGCAAAGGCTAAGAAATGTTCCGAAGAATTTACTAATAAACTAAAAAGTGGTCATTCAGATCTTGGCAAACAG---------GATGCTACCGATGATCATGCAAAAGCA…	Borrelia afzelii 1b
S_ACA-1 Hinv	NC_011650.1:BafACA1_B19	GACGAGTCTGCGAAAGGGCCTAATCTTACAGAAATAAGCAAAAAAATTACAGATTCTAATGCATTTGTACTTGCTGTTAAAGAAGTTGAGACTTTGGTTTCATCTATAGATGAACTTGCCAATAAAGCTATTGGTAAAAAAATACAACAA---AATGG---TTTAGGCGCCGAAGCGAATCGCAACGAA------TCATTGTTAGCAGGAGTTCATGAAATATCAACA---CTAATAACAGAAAAATTAAGTAAATTG---AAAAATTCAGGAGAATTAAAGGCAAAAATTGAAGATGCTAAGAAATGTTCTGAAGAATTTACTAATAAACTAAGAGTTAGTCATGCAGATCTTGGTAAACAA---------GGTGTTAATGACGATGATGCAAAAAAA…	Borrelia afzelii ACA-1
S_ACA2 H	AY150206	GACGAGTCTGCTAAAGGGCCTAATCTTACAGAAATAAGTAAAAAAATTACAGATTCTAATGCATTTGTACTTGCTGTTAAAGAAGTTGAGACTTTGGTTGCATCTATAGATGAACTTGCTACTAAAGCTATTGGTAAAAAAATAAAA---AATGATGGCACTTTAGATAACGAAGCAAATCACAACGGA------TCATTGTTAGCAGGAGCCTATGCAATATCAACT---CTAATAACACAAAAATTAAGTGTATTG------AATTCAGAAGAATTAAAGGCAGAAATTGTAAAGGCTAAGAAATGTTCCGAAGACTTTACTAAAAAACTAAAAGATAAGCACACAGAACTTGGTAAACAG---------GATGCTAATGATGATGATGCAAAAAAA…	Borrelia afzelii ACA2
S_isol-biopsy 56005	AY363715	GACGAGTCTGCGAAAGGGCCTAATCTTACAGAAATAAGCAAAAAAATTACAGATTCTAATGCATTTGTACTTGCTGTTAAAGAAGTTGAGACTTTGGTTGCATCTATAGATGAACTTGCTACTAAAGCTATTGGTAAAAAAATAAAAAAT---GATGGCACTTTAGAGAACGAAGCAAATCACAACGGA------TCATTGTTAGCGGGAGCTTATGCAATATCAAAT---CTAATAAAACAAAAATTAGATGGATTG---AAAGGTTTAGAAGGATTAAATAAGGAAATTGCGGAGGCCAAGAAATGTTCCGAAGCATTTACTAAAAAGCTACAAGATAGTAACGCAGATCTTGGGAAACAT---------GATGCTACTGATGAAAATGCAAAAAAA…	Borrelia afzelii isol-biopsy 56005
S_isol-tick 20	AY363713	GATGAGTCTGCGAAAGGACCTAATCTTACAGAAATAAGCAAAAAAATTACAGATTCCAATGCAGTTGTACTAGCTGTGAAAGAAGTTGAGGCTTTGCTTTCATCTATAGATGAACTTGCT---AAAACTATTGGTAAAAAAATAGAGGCA---AATGG---TTTGGGTAACGAAGCGGATAAAAACACC------TCATTGTTGGCGGGAGCCTATTCAATATCAAGC---CTAATAACAAAAAAATTAGAGGGATTGATCAAAAATTCAGGAGAATTAAAGACAGAAGTTGAAAAGGCTAAGAACGCTTCTGCAGCATTTACTAATAAATTAAAAACTAGTCATGCACAACTTGGGGCGGCT---AATGGTGGTGCTACTGATGCTCATGCAAAAGAA…	Borrelia afzelii isol-tick 20
S_isol-tick 284	AY363714	GATGAGTCTGCGAAAGGACCTAATCTTACAGAAATAAGCAAAAAAATTACAGATTCTAATGCATTTGTACTTGCTGTTAAAGAAGTTGAGACTTTGGTTTTATCTATAGATGAACTTGCTAAGAAAGCTATTGGTCAAAAAATAGACAATAATAATGG---TTTAGCTGCTTTAAATAATCAGAATGGA------TCGTTGTTAGCAGGAGCCTATGCAATATCAACC---CTAATAACAGAAAAATTAAGTAAATTG---AAAAATTCAGAAGAGTTGAATAAAAAAATTGAAGAGGCTAAAAACTGTTCTGAAGCATTTACTAAAAAACTAAAAGAGAAGCACGCAGAGCTTGGGGCGGCG---AATGGTGCTACTACTGATGAGAATGCAAAAGCA…	Borrelia afzelii isol-tick 284
S_isol-tick 767	AY363717	GACGAGTCTGCGAAAGGGCCTAATCTTACAGAAATAAGCAAAAAAATTACAGATTCTAATGCATTTGTACTTGCTGTTAAAGAAGTTGAGACTTTGGTTTCATCTATAGATGAGCTTGCT---AAAGCTATTGGTAAAAAAATACAGCAAAATAATGG---TTTGGGTAACGAAGCGAATAAAAACACC------TCATTGTTGGCGGGAGCCTATGCAATATCAACC---CTAATAACAGAAAAATTAAGTAAATTG---AAAAATTCAGAAGAGTTGAATAAAAAAATTGAAGAGGCTAAAAACTGTTCTGAAGCATTTACTAAAAAACTAAAAGAGGAGCACGCAGAACTTGGAGTTGCT---GCTGGTGATACTACTGATGAAAATGCAAAAAAA…	Borrelia afzelii isol-tick 767
SK_SKT-10	AY597029	GACGAGTCTGCGAAAGGGCCTAATCTTACAGAAATAAGCAAAAAAATTACAGATTCTAATGCATTTGTACTTGCTGTTAAAGAAGTTGAGACTTTGGTTTTATCTATAGATGAACTTGCTAAGAAAGCTATTGGTCAAAAAATAGACAATAATAATGG---TTTAGCTGCTTTAAATAATCAGAATGGA------TCGTTGTTAGCAGGAGCCTATGCAATATCAACC---CTAATAACAGAAAAATTGAGTAAATTG---AAAAATTTAGAAGAATTAAAGACAGAAATTGCAAAGGCTAAAAAATGTTCCGAAGAATTTACTAATAAACTAAAAAGTGGTCATGCAGATCTTGGCAAACAG---------GATGCTACCGATGATCATGCAAAAGCA…	Borrelia afzelii SKT-10
SLO_PLj H	AB009896	GACGAGTCTGCGAAAGGGCCTAATCTTACAGAAATAAGCAAAAAAATTACAGATTCTAATGCATTTGTACTTGCTGTTAAAGAAGTTGAGACTTTGGTTTCATCTATAGATGAACTTGCTGCTCAAGCTATTGGTAAAAAAATACAAAAC---AATGG---TTTGACTGCCGAACAGAATCAAAACGGA------TCATTGTTGGCCGGAGCCTATGCAATATCAGCC---CTAATAACAAAAAAATTAGATGAATTGACCAAAAATTCAGGAGAATTAAAAGGAGAAGTTGAAAAAGCTAAGAAATGTTCCGAAGAATTTACTAATAAACTAAAAGGTGGTCATGCAGAGCTTGGACTTGCT---------GCTGCTACTGATGAAAATGCAAAAAAA…	Borrelia afzelii PLj
SLO_Shrv H	AY150200	GACGAGTCTGCGAAAGGACCTAATCTTACAGAAATAAGCAAAAAAATTACAGATTCCAATGCAGTTGTACTAGCTGTGAAAGAAGTTGAGGCTTTGGTTTCATCTATAGATGAACTTGCT---AAAACTATTGGTAAAAAAATAGAGGCA---AATGG---TTTGGGTAACGAAGCGGATAAAAACACC------TCATTGTTGGCGGGAGCCTATTCAATATCAAGC---CTAATAACAAAAAAATTAGAGGGATTGATCAAAAATTCAGGAGAATTAAAGACAGAAGTTGAAAAGGCTAAGAACGCTTCTGCAGCATTTACTAATAAATTAAAAACTAGTCATGCACAACTTGGGGCGGCG---AATGGTGGTGCTACTGATGCTCATGCAAAAGAA…	Borrelia afzelii Shrv
SLO_Sobl H	AY150201	GACGAGTCTGCGAAAGGGCCTAATCTTACAGAAATAAGCAAAAAAATTACAGATTCTAATGCATTTGTACTGGCTGTTAAAGAAGTTGAGACTTTGGTTTCATCTATAGATGAGCTTGCT---AAAGCTATTGGTAAAAAAATAGACCAAAATAATGG---TTTGGGTAACGAAGCGAATAAAAACACC------TCATTGTTGGCGGGAGCCTATGCAATATCAACC---CTAATAACAGAAAAATTAAGTAAATTG---AAAAATTCAGAAGAGTTGAATAAAAAAATTGAAGAGGCTAAAAACTGTTCTGAAGCATTTACTAAAAAACTAAAAGAGAAGCACGCAGAACTTGGAGTTGCT---GCTGGTGATACTACTGATGAAAATGCAAAAAAA…	Borrelia afzelii Sobl
SLO_Spri H	AY150204	GACGAGTCTGCTAAAGGGCCTAATCTTACAGAAATAAGTAAAAAAATTACAGATTCTAATGCATTTGTACTTGCTGTTAAAGAAGTTGAGACTTTGGTTGCATCTATAGATGAACTTGCTACTAAAGCTATTGGTAAAAAAATAAAAAAT---GATGG---TTTGACTGCCGAACAGAATCAAAACGGA------TCATTGTTGGCCGGAGCCTATGCAATATCAGCC---CTAATAACAAAAAAATTAGATGAATTGACCAAAAATTCAGGAGAATTAAAAGGAGAAGTTGAAAAAGCTAAGAAATGTTCCGAAGAATTTACTAATAAACTAAAAGGTGGTCATGCAGAGCTTGGACTTGCT---------GCTGCTACTGATGAAAATGCAAAAAAA…	Borrelia afzelii Spri
USA_B31 Hinv	D49497	GATGAGTCTGTTAAAGGGCCTAATCTTACAGAAATAAGTAAAAAAATTACGGATTCTAATGCGGTTTTACTTGCTGTGAAAGAGGTTGAAGCGTTGCTGTCATCTATAGATGAAATTGCTGCTAAAGCTATTGGTAAAAAAATACACCAAAATAATGG---TTTGGATACCGAAAATAATCACAATGGA------TCATTGTTAGCGGGAGCTTATGCAATATCAACC---CTAATAAAACAAAAATTAGATGGATTG---AAAAAT---GAAGGATTAAAGGAAAAAATTGATGCGGCTAAGAAATGTTCTGAAACATTTACTAATAAATTAAAAGAAAAACACACAGATCTTGGTAAAGAA---------GGTGTTACTGATGCTGATGCAAAAGAA…	Borrelia burgdorferi B31

## Sheet: Accessions cp26
C - Sequence References (Plasmid cp26)
Shortname	Accession code	Organism
Baf_K78	CP009060.1	Borrelia afzelii K78
Baf_ACA1	NC_011650.1	Borrelia afzelii ACA-1
Baf_PKo	NC_017229.1	Borrelia afzelii PKo
Baf_Tom3107	CP009212.1	Borrelia afzelii Tom3107
Bba_PBi	NC_006128.1	Borrelia garinii PBi
Bbi_DN127	NC_015907.1	Borrelia bissettii DN127
Bbu_118a	NC_012261.1	Borrelia burgdorferi 118a
Bbu_156a	NC_011853.1	Borrelia burgdorferi 156a
Bbu_297	CP002268.1	Borrelia burgdorferi 297
Bbu_29805	NC_012513.1	Borrelia burgdorferi 29805
Bbu_64b	NC_012104.1	Borrelia burgdorferi 64b
Bbu_72a	NC_011974.1	Borrelia burgdorferi 72a
Bbu_94a	NC_012263.1	Borrelia burgdorferi 94a
Bbu_B31	NC_001903.1	Borrelia burgdorferi B31
Bbu_Bol26	NC_012512.1	Borrelia burgdorferi Bol26
Bbu_CA-11.2A	NC_012157.1	Borrelia burgdorferi CA-11.2a
Bbu_JD1	NC_017395.1	Borrelia burgdorferi JD1
Bbu_N40	NC_017401.1	Borrelia burgdorferi N40
Bbu_WI91-23	NC_012151.1	Borrelia burgdorferi WI91-23
Bbu_ZS7	NC_011724.1	Borrelia burgdorferi ZS7
Bfi_SV1	NC_012267.1	Borrelia finlandensis SV1
Bga_BgVir	NC_017725.1	Borrelia garinii BgVir
Bga_Far04	NC_011844.1	Borrelia garinii Far04
Bga_PBr	NC_011840.1	Borrelia garinii PBr
Bsp_A14S	NC_012132.1	Borrelia spielmanii A14S
Bva_VS116	NC_012129.1	Borrelia valaisiana VS116
