# Supplementary material for: Complete Genome Sequence of Borrelia afzelii K78 and Comparative Genome Analysis
Source: PLoS One. 2015 Mar 23;10(3):e0120548. doi: 10.1371/journal.pone.0120548 (PMC4370689; doi:10.1371/journal.pone.0120548)
Supplement: S4 Table — Summary of a “Tandem Repeat Finder” analysis showing the major tandem repeats in the chromosome and the plasmids. (XLSX) [file pone.0120548.s011.xlsx]

## Sheet: Tandem Repeats
Tandem repeats in the Borrelia chromosomes
Gene	K78	Start	Unit length [bp]	Copies	Locus_tag	ACA-1	Start	Unit length [bp]	Copies	Locus_tag	PKo	start	unit length [bp]	copies	locus_tag	B31	Start	Unit length [bp]	Copies	Locus_tag	Tom3107	Start	Unit length [bp]	Copies	Locus_tag	HLJ01	Start	Unit length [bp]	Copies	Locus_tag
tRNA-Phe																chrom	206336	95	1.9	BB_0210*
lmp1	chrom	212834	162	6.0	BAFK78_208	chrom	1:212828	162	4.9	BafACA1_0213	chrom	212829	162	5.0	BafPKo_0210	chrom	213193	162	6.9	BB_0382..0385	chrom	212820	162	5.0	P612_01045	chrom	212845	161	1.9	BafHLJ01_0223
bmpA-1,-2 and parts of bmpB,C	chrom	391867	1683	2.0	BAFK78_374..378	chrom	1:391686	1683	2.0	BafACA1_0384..0387	chrom	391709	1681	2.0	BafPKo_0383..0386						chrom	391701	1683	2.0	P612_01895	chrom	391211	1682	2.0	BafHLJ01_0416..0418
dnaX	chrom	486643	9	6.3	BAFK78_464																					chrom	485982	9	6.3	BafHLJ01_0509
	chrom	515405	33	2.1	BAFK78_508	chrom	2:76926	33	2.1	BafACA1_0525	chrom	515243	33	2.1	BafPKo_0523						chrom	515258	33	2.1	P612_02585	chrom	514763	33	2.1	BafHLJ01_0553
	chrom	559473	60	3.0	BAFK78_546	chrom	2:120989	60	4.0	BafACA1_0563	chrom	559307	60	3.0	BafPKo_0561	chrom	556847	60	4.6	BB_0546	chrom	559319	60	3.0	P612_02780	chrom	558818	60	3.0	BafHLJ01_0595
IGS (BAFK78_562,563)	chrom	578471	28	2.0	IGS (BAFK78_562,563)						chrom	578306	27	1.9	<BafPKo_0578						chrom	578312	27	2.1		chrom	577818	27	3.1	BafHLJ01_0616
argS	chrom	618200	53	1.9	BAFK78_596	chrom	2:179774	53	1.9	BafACA1_0613	chrom	618031	53	1.9	BafPKo_0610..0611	chrom	615754	28	2.2	BB_0595..0596	chrom	618041	53	1.9		chrom	617564	53	1.9	BafHLJ01_0650..0651
																chrom	771844	30	2.0	BB_0732
																chrom	819482	29	2.2	BB_0780..0781
infB	chrom	847104	33	10.2	BAFK78_815	chrom	2:408680	33	12.2	BafACA1_0832	chrom	846943	33	6.2	BafPKo_0829	chrom	844628	33	12.2	BB_0801	chrom	846948	33	10.2	P612_04135	chrom	846487	33	10.2	BafHLJ01_0883
* The gene formerly called BB_0210 has been retracted due to a premature stop which may be the result of a sequencing error.
Sorted by repeat start and gene identity.
Tandem repeats in plasmids, which also are present in K78
Comment (K78)	K78	Start	Unit length [bp]	Copies	Locus_tag	ACA-1	Start	Unit length [bp]	Copies	Locus_tag	PKo	Start	Unit length [bp]	Copies	Locus_tag	B31	Start	Unit length [bp]	Copies	Locus_tag
						cp32-3	11032	54	2.0	BafACA1_S17	cp32-3	16796	33	3.5	BafPKo_S0027	cp32-3	17339	54	3.6	BB_S29
KID repeat family protein (PFam80)	cp32-3	22160	54	1.9	BAFK78_S034	cp32-3	22286	54	1.9	BafACA1_S34	cp32-3	16908	33	3.1	BafPKo_S0035	cp32-3	17512	33	2.7	BB_S29
						cp32-3	23006	156	2.3		cp32-3	22966	54	1.9	BafPKo_S0027	cp32-3	22769	87	3.0	BB_S37
erp family protein (PFam163)	cp32-3	27217	42	2.0	BAFK78_S039	cp32-3	27451	39	3.9	BafACA1_S39						cp32-3	22803	54	2.0	BB_S37
																cp32-3	22857	33	2.5	BB_S37
																cp32-3	22944	33	2.5	BB_S37
KID repeat containing protein (PFam80)	cp32-4	22468	33	2.2	BAFK78_R034	cp32-4	16841	33	3.4	BafACA1_R27						cp32-4	16684	120	1.8	BB_R27
KID repeat containing protein (PFam80)	cp32-4	22501	54	2.5	BAFK78_R034											cp32-4	16747	54	1.9	BB_R27
KID repeat containing protein (PFam163)	cp32-4	26927	42	2.0	BAFK78_R038											cp32-4	22141	54	2.0
KID repeat family protein (PFam80)	cp32-5	16841	33	2.2	BAFK78_V027	cp32-5	16836	33	3.6	BafACA1_V27	cp32-5	16864	33	2.2	BafPKo_V0027
KID repeat family protein (PFam80)	cp32-5	22431	54	1.9	BAFK78_V034	cp32-5	22912	54	2.5	BafACA1_V35	cp32-5	22474	54	2.5	BafPKo_V0034
KID repeat family protein (PFam80)	cp32-9	22583	33	2.2	BAFK78_N034						cp32-9	20584	54	2.9	BafPKo_N0031	cp32-9	10356	36	3.8
KID repeat family protein (PFam80)	cp32-9	22616	54	2.5	BAFK78_N034											cp32-9	10356	71	1.9
KID repeat family protein (PFam194)	cp32-9	28009	21	3.7	BAFK78_N039											cp32-9	16859	54	2.9	BB_N27
																cp32-9	22372	33	2.3	BB_N34
																cp32-9	22485	54	2.3	BB_N34
																cp32-9	26276	39	2.0	BB_N38
	lp17	3952	21	13.3	BAFK78_D010	lp17	526	22	2.3		lp17	3310	21	18.3	BafPKo_D0007	lp17	13147	21	8.6
	lp17	25049	63	2.2	BAFK78_D034	lp17	5344	21	20.3	BafACA1_D09	lp17	5327	62	3.1	IGS(BAFPKo_D0008..9)
	lp17	25051	21	4.4	BAFK78_D034	lp17	7401	62	2.1		lp17	16147	18	3.1	BafPKo_D0018
	lp17	25051	42	2.7	BAFK78_D034	lp17	18161	18	3.1	BafACA1_D21	lp17	24569	21	3.4
	lp17	25135	21	2.4	BAFK78_D034	lp17	25507	21	3.5
KID repeat family protein (PFam80)	lp28-1	26909	33	2.8	BAFK78_F030	lp28-1	25830	33	3.3	BafACA1_F30						lp28-1	2207	33	3.2	BB_F03
	lp28-1	28159	21	3.9	BAFK78_F032	lp28-1	27059	33	4.7	BafACA1_F32						lp28-1	2367	33	2.4	BB_F03
						lp28-1	27059	66	2.4	BafACA1_F32						lp28-1	16659	39	3.1
						lp28-1	27192	54	2.9	BafACA1_F32						lp28-1	16660	90	2.0
						lp28-1	27373	33	4.9	BafACA1_F32						lp28-1	17806	21	2.0
						lp28-2	1093	54	3.5	BafACA1_G04						lp28-2	28216	87	2.7	BB_G33
																lp28-2	28420	33	3.9	BB_G33
																lp28-2	28588	33	3.7	BB_G33
																lp28-2	28588	66	2.1	BB_G33
	lp28-3	1121	17	3.8		lp28-3	687	17	5.8		lp28-3	382	22	2.8		lp28-3	10014	54	5.6	BB_H13
	lp28-3	1121	34	1.9		lp28-3	1257	27	6.7	BafACA1_H02	lp28-3	398	22	2.3
(PFam163)	lp28-3	1657	27	13.7	BAFK78_H002	lp28-3	3320	48	2.4	BafACA1_H03	lp28-3	6723	24	3.2	BafPKo_H0009
(PFam44)	lp28-3	3909	48	2.4	BAFK78_H004	lp28-3	3328	24	4.2	BafACA1_H03	lp28-3	18875	21	9.4	BafPKo_H0019
(PFam44)	lp28-3	3917	24	4.2	BAFK78_H004	lp28-3	4107	16	5.6		lp28-3	19103	21	2.6	BafPKo_H0019
	lp28-3	4696	33	2.9		lp28-3	4321	21	2.6	BafACA1_H04	lp28-3	19273	33	3.0
(PFam60)	lp28-3	4910	21	2.9	BAFK78_H005	lp28-3	4402	21	10.7	BafACA1_H04	lp28-3	19278	16	5.6
(PFam60)	lp28-3	4995	21	6.4	BAFK78_H005	lp28-3	4406	42	5.2	BafACA1_H04	lp28-3	20046	24	2.7	BafPKo_H0020
(PFam60)	lp28-3	20507	18	2.7	BAFK78_H021	lp28-3	4406	63	3.5	BafACA1_H04	lp28-3	21994	27	4.1	BafPKo_H0021
	lp28-3	23415	22	2.3		lp28-3	16621	24	4.2	BafACA1_H15	lp28-3	22567	17	5.8
						lp28-3	16625	12	7.5	BafACA1_H15
						lp28-3	20072	18	3.9	BafACA1_H19
						lp28-3	22998	22	2.3
KID repeat family protein (PFam80)	lp28-4	448	33	4.7	BAFK78_I001	lp28-4	1831	21	3.5							lp28-4	7338	27	21.4	BB_I16
						lp28-4	2390	33	3.9	BafACA1_I03
						lp28-4	28205	33	3.4	BafACA1_I29
						lp28-4	28424	33	3.6	BafACA1_I29
						lp28-4	29057	33	4.3	BafACA1_I30
(PFam52)	lp38	30401	30	2.9	BAFK78_J029	lp38	26851	6	9.8		lp38	29135	30	3.2	BafPKo_J0031	lp38	5938	17	7.2
(PFam60)	lp38	33927	18	2.5	BAFK78_J035	lp38	30548	30	3.2	BafACA1_J27	lp38	32670	18	4.6	BafPKo_J0037	lp38	7551	7	6.4
	lp38	34128	17	5.1							lp38	32907	50	3.4		lp38	10287	7	12.3
	lp38	34128	34	2.6							lp38	32916	33	4.8
	lp54	2002	17	4.8
(PFam60)	lp54	2243	18	3.5	BAFK78_A002	lp54	2922	33	3.7	BafACA1_A03	lp54	1753	50	2.1		lp54	20192	11	7.1
	lp54	23513	15	2.8	BAFK78_A030	lp54	5395	50	2.1		lp54	1754	33	3.1		lp54	20192	33	2.6
	lp54	38808	24	4.3	BAFK78_A050	lp54	5396	17	5.8		lp54	1754	17	5.8
(PFam54)	lp54	51591	30	3.7	BAFK78_A065	lp54	5396	33	3.1		lp54	2011	18	3.5	BafPKo_A0002						lp54	19551	27	2.0
(PFam171)	lp54	55512	24	2.5	BAFK78_A069	lp54	5653	18	6.5	BafACA1_A07	lp54	38546	24	3.2	BafPKo_A0049						lp54	19503	24	2.2
						lp54	26981	15	3.8	BafACA1_A36	lp54	38591	51	2.4	BafPKo_A0049						lp54	19434	51	2.0
						lp54	42274	24	4.2	BafACA1_A55	lp54	43764	15	2.8	BafPKo_A0056
						lp54	42274	48	3.0	BafACA1_A55	lp54	51349	30	2.7	BafPKo_A0064						lp54	6692	30	3.7	P612_04540
						lp54	42343	51	2.4	BafACA1_A55	lp54	52355	30	2.7	BafPKo_A0065						lp54	5688	30	2.7	P612_04535
						lp54	58944	24	2.5	BafACA1_A74	lp54	56257	24	3.5	BafPKo_A0069						lp54	1788	24	3.5	P612_04510
Table sorted by replicon and repeat start
Tandem repeats on plasmids not found in K78
Comment						ACA-1	Start	Unit length [bp]	Copies	Locus_tag	PKo	Start	Unit length [bp]	Copies	Locus_tag	B31	Start	Unit length [bp]	Copies	Locus_tag
(PFam80)						cp32-1	17302	33	3.3	BafACA1_P28	cp32-1	16794	33	3.5	BafPKo_P0027
(PFam80)											cp32-1	16906	33	3.1	BafPKo_P0027
(PFam80)						cp32-1	22789	33	4.5	BafACA1_P36						cp32-1	22277	54	4.3	BB_P34
(PFam163)						cp32-1	27885	24	2.8	BafACA1_P42	cp32-1	22477	33	1.9	BafPKo_P0034	cp32-1	27256	69	2.8	BB_L40
(PFam163)						cp32-1	27885	11	5.9	BafACA1_P42						cp32-1	27259	27	3.2	BB_L40
(PFam80)																cp32-6	22290	54	2.9	BB_M34
(PFam80)																cp32-6	22532	54	2.3	BB_M34
(PFam80)											cp32-7	17747	33	2.8	BafPKo_O0027	cp32-7	16954	33	2.7	BB_O27
(PFam80)																cp32-7	22275	33	3.4	BB_O34
(PFam163)																cp32-7	26231	21	3.1	BB_O39
(PFam80)																cp32-8	16923	33	2.4	BB_L27
(PFam80)																cp32-8	22335	27	5.4	BB_L35
(PFam80)																cp32-8	22335	54	4.4	BB_L35
(PFam163)																cp32-8	27391	69	2.8	BB_L40
(PFam163)																cp32-8	27394	27	3.2	BB_L40
																lp21	3618	187	58.6
																lp21	3618	63	175.9
																lp21	13392	35	3.1
(PFam80)																lp36	25381	54	1.9	BB_K40
																lp5	1101	42	2.2
(PFam62)											lp28-7	21706	24	2.7	BafPKo_AA0024
(PFam62)											lp28-7	21707	12	5.4	BafPKo_AA0024
(PFam80)						lp28-7	1981	33	3.4	BafACA1_I29	lp28-7	24959	33	3.3	BafPKo_AA0028
(PFam80)						lp28-7	2200	33	3.6	BafACA1_I29	lp28-7	25579	33	3.7	BafPKo_AA0029
(PFam80)						lp28-7	2833	33	4.3	BafACA1_I30	lp28-7	25679	54	3.7	BafPKo_AA0029
(PFam80)											lp28-7	25914	33	6.4	BafPKo_AA0029
(PFam170)											lp28-8	16341	606	4.3	BafPKo_AC0019-20
(PFam170)											lp28-8	18492	462	1.8	BafPKo_AC0020
(PFam170)											lp28-8	19099	474	2.0	BafPKo_AC0020
Table sorted by replicon and repeat start
